# Supplementary material for: Regulatory Approved Monoclonal Antibodies Contain Framework Mutations Predicted From Human Antibody Repertoires
Source: Front Immunol. 2021 Sep 27;12:728694. doi: 10.3389/fimmu.2021.728694 (PMC8503325; doi:10.3389/fimmu.2021.728694)
Supplement: Supplementary file 2 [file DataSheet_2.zip]

Archive with 26 entries (25 files):
- Revised Data S1 - PSSMs/
- Revised Data S1 - PSSMs/pssm_1-3_revised.csv
- Revised Data S1 - PSSMs/pssm_3-7_revised.csv
- Revised Data S1 - PSSMs/pssm_1-2_revised.csv
- Revised Data S1 - PSSMs/pssm_6-1_revised.csv
- Revised Data S1 - PSSMs/pssm_3-9_revised.csv
- Revised Data S1 - PSSMs/pssm_4-4_revised.csv
- Revised Data S1 - PSSMs/pssm_2-5_revised.csv
- Revised Data S1 - PSSMs/pssm_4-34_revised.csv
- Revised Data S1 - PSSMs/pssm_3-33_revised.csv
- Revised Data S1 - PSSMs/pssm_3-23_revised.csv
- Revised Data S1 - PSSMs/pssm_3-66_revised.csv
- Revised Data S1 - PSSMs/pssm_4-59_revised.csv
- Revised Data S1 - PSSMs/pssm_1-69_revised.csv
- Revised Data S1 - PSSMs/pssm_5-51_revised.csv
- Revised Data S1 - PSSMs/pssm_4-31_revised.csv
- Revised Data S1 - PSSMs/pssm_3-74_revised.csv
- Revised Data S1 - PSSMs/pssm_4-61_revised.csv
- Revised Data S1 - PSSMs/pssm_1-46_revised.csv
- Revised Data S1 - PSSMs/pssm_3-21_revised.csv
- Revised Data S1 - PSSMs/pssm_3-20_revised.csv
- Revised Data S1 - PSSMs/pssm_3-30_revised.csv
- Revised Data S1 - PSSMs/pssm_1-24_revised.csv
- Revised Data S1 - PSSMs/pssm_3-48_revised.csv
- Revised Data S1 - PSSMs/pssm_4-39_revised.csv
- Revised Data S1 - PSSMs/pssm_4-30-4_revised.csv
