# Supplementary material for: Regulatory Approved Monoclonal Antibodies Contain Framework Mutations Predicted From Human Antibody Repertoires
Source: Front Immunol. 2021 Sep 27;12:728694. doi: 10.3389/fimmu.2021.728694 (PMC8503325; doi:10.3389/fimmu.2021.728694)
Supplement: Supplementary file 2 [file DataSheet_2.zip › Revised Data S1 - PSSMs/pssm_1-3_revised.csv]

	25	26	39	40	41	42	43	44	45	46	47	48	49	50	51	52	53	54	55	66	67	68	69	70	71	72	74	75	76	77	78	79	80	81	82	83	84	85	86	87	88	89	90	91	92	93	94	95	96
F	-7.522622647	8.052318124	12.36237677	0.772141786	-5.783714291	-4.348492731	-10.55658861	-10.55293006	6.176265392	-7.143885704	-11.51963848	-10.57958682	4.104615999	14.78768642	-4.585690925	7.541283269	-8.520824528	-5.038109559	-2.251767305	-5.271600645	14.2230683	-0.768920318	-10.55289617	-3.589983204	#WT	-8.517842274	-11.51889304	-14.52363345	8.121010259	-3.278846113	24.92087767	2.038027078	-3.108352822	-9.767428444	-6.428333342	11.9809036	-8.532158658	-5.81455533	-8.027249737	-2.412044795	23.55332957	-3.798685466	-11.55187397	7.014664749	-2.30908014	-12.81480404	-5.573162603	-9.148018222	18.71396237
W	-17.48570493	-4.981471607	-5.486636701	-11.48692207	#WT	-11.52349913	-4.558215377	-9.764040792	-14.52072198	-3.258571755	-6.41970243	-5.284418635	3.131827549	-9.794838408	-7.172478814	#WT	-5.259320528	-3.616701482	#WT	-4.790337148	-3.268044945	-5.522518638	1.389423017	-7.554692255	8.668674078	0.989354368	-9.097484963	-3.771661895	-10.5603794	-10.57574541	-6.429719452	-9.107571325	12.38001261	-10.55631771	-6.428333342	-8.021508081	-8.532158658	-7.568967034	-10.57055071	-10.57722846	-10.58106856	-7.174362624	-6.79827565	-7.599858054	-9.147549297	-14.56921575	-11.57153584	-17.56779953	-12.81570813
Y	-14.48651832	1.526538417	10.13017096	14.80801728	4.150425333	-17.52187236	-10.55658861	-11.5184525	-7.556826317	-17.51936672	-12.76441339	-2.547549401	-11.54864438	-6.795651791	0.709477258	6.247414453	-12.76478606	-8.037296176	10.92785157	0.8521991	#WT	-5.012881848	-4.343412208	7.841329702	8.709207505	-5.797908136	-8.519706424	-6.770848512	-4.783947717	-12.78604275	-2.144351752	-5.268288785	-7.151026354	1.803376526	-11.52826939	4.209182478	-9.109937198	6.271408972	-10.57055071	-5.544377661	#WT	-5.290779786	3.055258717	-7.187459326	-3.149176062	2.924709923	-1.945786255	-7.192318521	7.574987264
P	10.57273887	7.604306753	3.867649623	0.897568297	-1.328642031	13.32596832	2.044895435	5.701278452	4.073252342	#WT	-0.338909339	6.791144432	5.13355866	19.18797573	0.645373691	3.707702789	-0.678821756	-5.285428966	-4.874463381	-5.024281238	3.039524913	9.565390912	18.93492838	1.602158406	-5.80068712	3.015500023	-7.141785262	-6.424510787	-1.7847611	1.632111792	-5.531282264	3.078153285	-5.267443517	-6.768241827	9.258305282	11.89984614	2.439500263	-1.792535353	2.348231276	2.385040441	-5.038580966	-4.376464005	-3.289452243	5.3839915	1.655628911	-3.817244192	6.764717848	-2.709240261	12.22368562
M	-8.488145081	-17.48785487	#WT	-4.523026398	-10.53731261	17.47529132	-17.52048428	-2.658266458	-12.76631028	-17.51936672	-12.76441339	-11.54510925	-1.374451364	0.021554858	-9.795174889	-7.109336333	#WT	-5.826998829	-8.383286788	5.329291315	-5.269776056	-5.801771118	-5.010408582	8.945150404	0.339564781	-11.51702889	-17.51726627	4.922540057	-4.783947717	-0.880392528	15.01604973	-3.960346156	13.61615958	-17.52021338	6.096501593	-17.52870472	-0.03579284	-5.535302851	0.593819573	-1.57966861	-8.547404373	#WT	-7.58716492	15.84473461	-8.060133967	-11.57002913	2.088526093	-5.571053066	-17.56930645
I	-6.733733377	-5.228791014	28.34193244	-0.734950511	-14.50202166	2.182350653	-12.76688596	-6.41851645	-12.76631028	-10.55547105	-9.098230398	-4.581213584	4.825209868	5.040395139	-0.208583146	4.07880825	11.39992802	-8.546932966	-2.122596171	12.09085295	-2.532906822	-7.143784093	-7.553709555	2.701143025	5.363683163	-9.762617187	-12.76366795	-0.262838488	20.24075124	13.5410487	#WT	23.82024273	8.084023459	-11.52184015	11.10627548	-1.904581906	4.915641614	7.573204327	15.77228214	13.52969811	-0.532302053	10.61946908	-1.926124388	6.258142871	6.935799119	0.218985688	-0.910660524	13.30768924	11.46126072
L	4.685234551	10.2979374	20.7300222	4.474533453	3.493098039	20.14030471	7.411403029	7.755114754	-1.780394636	7.546491406	-1.243631077	4.33444644	14.25801651	#WT	3.020404994	16.4582151	21.61952613	-5.285428966	10.67098615	10.82145828	8.185127997	15.83628938	4.415908852	-3.099619994	19.48381335	12.88348152	-12.76366795	-6.424510787	17.91946192	1.83339979	16.81319863	-0.600374683	-3.598716032	-11.52184015	-2.668083349	-3.110550176	-0.517056337	-7.568967034	-2.27619591	5.874590268	0.450155478	20.58190743	-4.587978303	#WT	-4.82700326	-2.310151895	#WT	0.815064063	4.924130964
V	8.406258728	-1.863732049	21.56167159	-1.210914667	-7.125727267	#WT	-8.522924428	-14.51763911	11.12456334	-6.100398789	-2.13433473	-6.124514558	0.096126693	2.711544851	0.83490377	4.019125763	15.30684956	1.250769507	-3.813840159	-0.113323334	5.174569726	0.609000845	-4.554522938	-2.259524072	5.514012831	-2.798721519	7.482124925	-6.424510787	#WT	16.23924448	19.85929615	3.32957987	0.730929718	2.658075606	2.928346848	-2.67014545	8.251858765	-7.156568306	2.519616518	24.36752606	-3.977957745	18.09300154	3.410122379	16.9540541	-7.191849595	-5.062019105	4.549210492	12.02601081	0.995132528
A	#WT	3.672253795	-0.733038381	3.67481336	-5.504461812	8.815064169	-2.1368073	-0.589847777	#WT	3.195687123	13.41564916	-0.446799972	5.224177923	-9.127842034	3.895466049	6.026417743	-7.142903366	15.51156447	4.916990844	4.816908151	9.890045231	12.04665957	1.905141202	2.094383053	-6.766209554	-3.417906228	14.50456519	-4.782492719	9.568646307	14.47954638	0.25935932	15.96581841	10.45865366	4.727310608	18.5638386	10.25708754	#WT	17.18373511	12.94068438	#WT	-2.974972638	-2.166166658	7.942376827	-3.635149003	0.148536615	-0.308420784	-0.309927492	6.79795638	13.81888025
G	16.83226357	-3.227059903	-6.064415241	0.958943959	11.114321	4.012014891	3.922941597	3.544565835	6.557279626	-4.144699087	#WT	10.38759144	23.12545774	-2.55169026	8.289162648	5.218592287	-2.948392793	#WT	4.062579237	11.80545865	-2.145162928	-0.679702483	1.221908743	5.364089732	-4.77785376	-1.044309816	#WT	10.06134915	1.157114591	-4.164973444	-5.810534743	3.600099932	14.56090449	8.846124702	-2.397563288	-1.254324089	3.396446061	9.832893212	-3.116291833	16.47754087	-5.827470236	-8.552283787	9.712696312	-5.05655708	10.41783042	18.10637588	-9.817124133	15.80326361	2.484756445
C	-8.488145081	1.835735042	-10.5194875	2.35345394	4.150425333	-4.781545015	8.019688711	-2.658266458	-3.592117266	-6.421057437	-8.520451859	-3.61569115	-6.128049685	-6.449314066	-5.830465838	16.0083537	-6.766412824	-2.548559732	8.995247732	-14.53147788	8.449449043	-7.556182821	-14.51760522	-7.554692255	2.740987087	-12.7618038	-2.259015806	-3.771661895	-5.265211214	-2.681081802	-6.429719452	-5.530606168	-6.107539439	-12.76661506	-7.151161609	-0.111363559	-5.270654658	-0.192672638	-7.571364093	-8.543564278	7.304503227	-8.552283787	-11.55187397	-8.565380488	1.805710256	-0.151061201	-5.31084522	-9.815014596	5.399098939
S	12.74854809	#WT	-0.066042007	11.38947548	0.627057671	-1.560416844	3.26609039	-2.011255854	12.43375996	7.274268842	4.927348414	5.674621696	21.11955519	-1.479325073	1.571973119	7.136865321	0.124759927	3.415876766	2.797442349	7.828439746	17.82527969	#WT	-2.011221965	12.91176937	7.626112606	-3.254607163	5.451139115	5.180589566	-1.150420818	17.46416203	6.679793166	17.40150054	24.75439423	3.230748645	11.44548778	#WT	5.748622075	#WT	13.97146614	16.61366491	9.994750033	-2.166166658	1.517237685	-1.711032738	#WT	#WT	4.139417552	13.44000026	#WT
T	22.88701682	3.506451454	13.3296471	5.102723185	-7.994011639	-2.263621895	-6.768512724	-3.098671184	9.083970554	5.251828819	-5.011628451	-3.445986589	5.671086568	3.709000357	-1.696052226	5.833219953	5.779850087	4.548482185	-4.418577737	7.853024537	-0.601861954	6.103879109	0.866071756	13.28825991	1.496212174	-6.417092845	-2.947274688	10.49580525	1.490118217	#WT	7.537829392	#WT	15.62424349	-0.860964834	#WT	12.74531798	15.58217067	25.96241264	#WT	16.21657699	-3.793806053	6.271239573	-1.377680955	-4.82261299	19.80006162	9.126958247	-4.195241441	23.31020868	6.702382461
N	-7.522622647	-17.48785487	-6.38507389	13.47547238	-8.503648429	-17.52187236	-7.557401994	-9.097044418	-14.52072198	-9.099585406	-9.098230398	-10.57958682	-0.980824517	-12.79402503	-3.45046393	-7.521735061	-17.51838438	-12.7908945	-14.38166002	12.25790107	7.107436068	-3.42176921	-6.097823911	26.17388804	-11.51980787	-8.008205484	3.088239647	-5.263756216	-6.425965786	8.564990039	4.941436812	9.798643532	-3.108352822	23.46068084	0.116501685	-3.110550176	-5.270654658	22.95202318	-5.02806312	-7.165643116	6.988109647	-6.797872083	-1.079154895	-6.464631059	22.07760735	15.1026418	-11.57153584	2.314878121	-8.06210981
Q	-9.065923621	-1.526399346	-6.38507389	15.59980177	-6.402899	-2.805191757	13.18281883	#WT	-8.01271196	-8.521806866	0.197855513	#WT	-5.287953763	-5.550876877	12.38862318	-3.917810866	-4.345004747	-10.58059715	-7.873649998	15.25487273	5.648635698	-3.591473771	#WT	9.624410116	-2.659621837	#WT	-6.098298346	-0.95662697	-5.806781077	-4.577372173	-5.531282264	-2.531419551	12.21754225	-2.136536402	-1.354076372	-3.961698242	-2.14604153	4.001837935	-4.159778748	-6.789152574	-1.693056624	-0.453161124	15.49956183	1.66001918	-4.192662978	-2.062832488	4.081724542	2.181731872	-10.60541078
D	1.787862318	-6.735883311	-9.063601858	6.957317193	-7.994011639	-9.102091052	-3.102329734	2.782222119	2.045471113	-4.779039369	-3.420515813	4.194404714	-2.163340634	-11.54925011	18.88568201	-3.066662801	-7.142903366	0.51771213	-10.41695097	7.877470431	5.012146465	9.379440313	7.1917214	11.78379237	-5.01179785	0.411575828	23.61109472	-6.770848512	1.381939791	-0.880392528	-7.152547719	-1.90322982	-4.353127735	#WT	-3.108488076	9.966093094	-5.532972041	12.14435569	-10.57055071	7.294452744	5.248592663	-12.79624532	19.26202998	-9.143159027	12.0908558	12.99278308	-2.853228465	-0.640821581	-3.818148279
E	-8.488145081	-1.863732049	-8.485823318	0.083882904	-9.081426969	1.384342494	-9.100702968	2.452393043	-17.5199086	-12.7657684	4.878730917	11.90427778	-6.448708334	-11.54925011	#WT	-9.732032409	-14.51919776	2.592782483	-12.62724832	20.8821901	-6.430530628	-0.259283527	18.34805212	#WT	-8.010984468	10.29144571	-4.343886642	-8.015623426	-8.017078424	-7.57655879	-9.10824742	-9.774567698	2.356170287	7.960441316	6.003446143	-5.531958254	4.717805481	1.889883723	-5.81695239	-4.80079678	-5.285900373	-6.451534358	#WT	-3.995933859	-6.469021328	-6.149434435	-6.817937516	1.655159985	-1.294925818
H	-10.52180926	-7.524772581	-4.743055821	#WT	-1.995638405	-8.014675722	4.102011771	8.396881251	-2.390829268	0.608899234	-6.41970243	12.17363606	1.826023251	0.645710172	0.896279432	-6.065849418	-5.521637911	-5.547746349	-14.38166002	8.913114789	12.97266305	-4.144597476	11.00479808	7.303867018	-7.142700096	16.0486729	-4.343886642	-2.806139461	-3.957268586	-7.57655879	-9.10824742	3.567195502	-5.267443517	0.122930925	-7.563560337	-1.789190756	-6.431409229	-0.78170453	-7.158965365	6.502779999	14.47422323	-5.832349649	-0.623269252	-1.60148482	9.927467208	-0.818057575	-2.440829737	0.289946356	1.550626495
R	-3.22490997	-2.229604397	-1.31081692	11.30105531	8.613786699	-1.669964763	#WT	15.36944375	-2.523975516	2.230164689	8.769473865	17.93725217	#WT	6.325907921	-2.552026742	6.927216139	3.049980441	4.574626745	17.90792728	22.09835648	2.175383109	0.475854596	13.2576207	20.73275573	-2.134504129	13.86972344	3.771056556	#WT	-7.148794052	-0.973447978	-2.811348126	2.52671026	#WT	-5.523466913	8.175953629	0.040473482	-1.461420237	14.14322415	4.479133521	-3.974117649	-4.804636876	5.375507549	1.569685741	2.77562296	17.86920885	15.72061305	1.803131794	#WT	0.813557146
K	-12.73210661	-12.73425654	-1.52192765	-4.978912041	-12.74760996	-12.76827404	-11.52211105	-2.658266458	-17.5199086	-11.52099348	-7.142530697	3.869364382	6.756254735	-4.807295997	7.95660052	-17.48481735	1.220316204	-5.547746349	-6.628875085	#WT	-5.022456649	-4.144597476	5.408559347	#WT	-9.765396171	3.478904194	-17.51726627	9.611192893	-3.773116894	1.141748582	-8.530468881	-2.95736105	9.815109437	-3.422717485	7.266992937	-4.788377373	0.598547442	2.961062967	5.006539994	-1.167269882	-12.7913659	2.462005151	6.846415352	-9.143159027	1.393311528	-2.062832488	-7.606826786	17.11095383	-9.149525139
[truncated: 8 more columns]
