# Supplementary material for: Regulatory Approved Monoclonal Antibodies Contain Framework Mutations Predicted From Human Antibody Repertoires
Source: Front Immunol. 2021 Sep 27;12:728694. doi: 10.3389/fimmu.2021.728694 (PMC8503325; doi:10.3389/fimmu.2021.728694)
Supplement: Supplementary file 2 [file DataSheet_2.zip › Revised Data S1 - PSSMs/pssm_3-7_revised.csv]

	24	25	26	39	40	41	42	43	44	45	46	47	48	49	50	51	52	53	54	55	66	67	68	69	70	71	72	74	75	76	77	78	79	80	81	82	83	84	85	86	87	88	89	90	91	92	93	94	95
F	-7.645855312	-6.260684927	3.421415821	-0.523147105	0.880393976	-1.163306299	10.86104761	-8.851031884	-9.303566223	-1.766627388	-7.784902198	-10.36662496	-9.965081508	-10.05296345	-6.835835276	-7.29420737	11.90726238	-7.747633294	-7.591869345	4.575104565	19.19555808	14.20796588	-7.272527389	-12.84010522	9.011410829	-7.024800496	-12.22865836	-13.91616066	-10.66723727	#WT	1.623658699	6.228834745	10.34488976	-12.46389955	-10.30373995	-6.329321983	-1.448367748	-13.59284519	-3.908976731	5.596414826	6.638915879	22.94778275	0.257351549	-11.78690782	0.565288045	-6.929852522	-0.07202296	-2.8549913	-12.2769195
W	-8.093164319	-8.236305988	3.001177812	6.057517232	-5.980001171	#WT	-6.216430462	-5.305812369	-7.269902039	-6.286023134	-9.962543453	-0.722551198	-5.993870711	-0.043532776	-0.984151061	-6.683306099	#WT	-9.35634397	-10.962441	-6.826722532	7.17004949	10.10381824	-4.674180908	-12.71283394	-10.67447347	-3.734891088	-1.991527334	-6.259686159	-3.804972022	11.3654599	-8.409818349	-10.22204921	-6.222505254	-5.283327988	-9.995766483	-11.3310743	-5.866925769	0.180397163	-8.92085048	-7.135867442	-3.294198146	3.046984966	-8.015740744	-8.787721205	-9.693091563	-3.390974858	-12.55234041	-7.43220478	-8.713668817
Y	-15.43744689	-6.17800257	6.139773383	-6.8926258	6.718024116	0.268453246	1.779627677	-6.842745554	-9.35976067	-6.51531713	-12.86521503	-11.14836822	-6.317528952	-11.410132	-8.069939625	-6.161709427	2.619715297	-14.13869264	-11.04486086	10.79390198	#WT	#WT	-7.987269479	0.658982353	2.836744744	-13.88960225	-2.11297395	-13.16828508	-11.24501581	4.615668252	-6.882572724	-9.228700882	6.328954388	-9.047001848	-1.58543258	4.428556619	-3.423756146	6.335596108	2.222787826	-1.598095832	-8.297976642	#WT	-6.928325414	0.100921059	-12.7226426	10.08500057	3.302564708	-13.53920912	-10.80541322
P	5.042309132	7.013538313	9.215544506	-0.21229014	3.456694332	-1.237346856	1.309860674	3.42882019	5.107603799	12.92888265	#WT	-1.360134434	2.816146452	3.277605948	17.30431955	-1.532734777	-0.219131011	0.733801947	2.128518772	-2.37050996	4.325218988	-1.372079354	-0.196146773	-0.775280068	8.403833997	-6.289140335	-6.823942254	0.676293853	-2.591954401	-2.535129222	7.059991723	-6.026335547	5.867406961	-6.450933005	-7.430501443	-6.872783805	11.9026926	-2.72232069	-1.544556084	7.649273057	4.177636243	-4.367261497	4.789168575	0.431472879	-7.751167459	-5.489962873	-3.764429738	6.726744264	-3.411436287
M	-6.439887041	-10.17009723	-13.62239135	#WT	3.9987868	-17.68653071	6.151257857	-15.96947654	-13.48287686	-9.544039095	-9.442075839	-11.5054294	4.75593468	-12.09996173	3.692788743	-12.95170271	-10.76949659	7.139511713	-13.88074841	0.763377392	-0.088863133	-11.76110314	14.45116185	-8.129776375	-10.48549533	13.11756323	8.069371515	-9.16256234	-4.245941804	1.149541281	-5.445109298	10.00175734	-7.025240652	-2.374054459	-7.522763183	-9.986057565	-4.994016158	10.72640788	2.931870503	5.30784714	12.52553497	-7.557975997	4.585743303	-8.106699174	#WT	-5.388148489	-7.93737354	3.996968134	-6.170367844
I	5.462651866	-1.539672432	-2.101609039	12.79166731	10.83056491	-7.549963246	14.63796953	-6.390042633	-4.62505719	4.585255771	-3.273998044	-8.998467427	-1.980065092	-4.409951742	-1.187808022	-6.472928682	-7.296432984	4.203180816	-2.648919342	11.8512596	3.173862411	-6.925397768	8.423660587	-11.42128114	-6.255424378	4.855538785	-6.371239334	-8.797425548	-6.37525181	7.161728496	14.69820573	#WT	-3.161553583	2.285788846	-7.995258873	3.418533502	0.330420987	-1.333781334	2.487065305	4.244140974	8.859830391	4.815843801	2.218860486	-7.7057726	17.52475804	4.483409338	6.561953031	-3.832947397	1.386637038
L	5.47197912	3.689857596	1.094289255	15.60054401	5.209131179	3.992734185	13.57850264	4.107439816	13.44384306	2.909333863	5.168507139	3.345619179	1.545853998	-0.45066602	#WT	0.240367719	7.511443606	17.62456655	-1.556194918	5.004229392	10.56331279	3.537912614	20.72326559	-8.284720713	-3.390471092	16.14391913	-1.833052136	-3.157391129	0.26754434	11.70158228	-2.354586062	10.98943895	-0.429371535	-3.415477008	-2.545047966	-1.925215113	-1.640498258	8.205052869	-5.986536318	14.65582603	#WT	5.395892038	#WT	7.071114998	19.00769586	-5.23438418	-3.278726934	#WT	1.467386866
V	22.26752776	19.38389542	-2.241546239	11.91624416	3.29681116	-4.060076025	#WT	-2.618714559	-3.067577357	16.66160307	-2.460907048	4.570805045	1.529900132	0.745905281	5.364383948	2.707713224	-3.124890076	#WT	5.565425095	7.048379297	5.803511013	-2.231858491	#WT	3.649603652	5.701136472	#WT	-1.181860538	2.18190323	-6.206649506	6.711550904	2.084721825	18.07174041	5.409359812	-0.734726977	0.379714531	-6.286970144	12.59680694	-0.312358311	-7.637613877	1.699616845	21.30728203	-0.575469928	9.22358728	-4.366143234	12.54929789	-5.43310382	-7.372191549	11.77980266	-8.172098955
A	#WT	#WT	7.198888038	-1.551169943	15.90026554	-7.549963246	19.88885526	-5.152437418	-3.519794571	#WT	4.600711892	6.510721176	5.462983926	3.921176275	-2.217887928	6.422827886	-5.536040752	6.169079623	#WT	3.223296063	6.971562849	-2.469163764	19.42279597	12.30998528	11.01459376	10.32307282	-1.286760503	7.368585224	-9.461268999	-6.523482658	13.40361741	3.291528506	9.951048312	-3.294386804	2.111043965	-4.2956578	#WT	7.348354884	2.955106755	11.80841182	4.150376114	-3.325686747	-9.274273734	-5.596195739	0.671372483	2.351572655	2.779234851	-0.703445353	-0.723145917
G	12.3656147	19.11120345	3.705929657	-0.449683343	16.91403073	4.570184816	5.552623448	2.849560085	0.698422402	13.24110756	-3.501782828	#WT	4.790463835	#WT	1.071732936	8.024640015	8.405593658	3.445380282	14.7373614	11.30541235	7.338734171	-2.445994168	13.28200016	16.82597627	2.09422717	1.473030532	3.539953982	#WT	2.321990671	-2.441822929	-2.360238462	-3.706291804	5.812947571	6.40738771	6.713092738	4.113978345	16.04008632	5.875746507	15.5422994	-0.124719539	-3.413908789	-3.41066974	-2.11636198	-4.640089874	-8.306926044	7.209201603	16.4179827	-9.50177715	13.11668831
C	-8.071796811	-4.293616891	0.672010861	-6.749705634	5.694447357	3.088744431	-6.313048133	2.915107874	-5.968791977	-3.892621055	-8.534633629	-8.127814091	-6.949658806	-3.63463356	-6.482107435	-8.732396009	10.8686718	-9.078882802	-5.205388407	1.191822166	6.034046413	8.652315111	-7.966315871	-11.02158995	0.223113827	-8.057669218	-5.948433116	-1.262634852	-9.043557917	6.516618419	-4.413176225	-8.657862058	1.928412011	-7.557120215	-8.478970411	-4.376202432	0.306043956	-7.632594768	-6.804280516	-3.921531912	-8.594926126	7.715059857	-7.67892318	-8.595382356	-7.190324016	-3.859406829	0.181827636	-9.387904482	-7.122556179
S	14.30273109	7.007709077	#WT	2.68397375	#WT	1.37855501	6.281603346	2.596758211	0.465400403	14.64357413	5.855867471	0.684667237	6.874481115	1.410941381	6.275285561	7.516610153	4.888063828	-0.409223294	11.91282108	23.07747501	18.31132284	13.2703502	-0.029379241	2.476630667	#WT	-4.953709645	3.238215933	4.261303224	-1.918133244	6.247154569	19.31818796	2.926333751	#WT	5.022839412	-2.646581263	13.69710606	16.38989102	4.778073109	17.63521701	#WT	0.499083571	16.75640455	-3.605047453	-3.367126511	-3.416411519	22.06934982	#WT	0.269621828	12.72365852
T	18.08718427	14.32109223	9.468648024	4.08606096	24.99520535	-5.689784237	-0.892453439	-2.57103461	-5.538816062	18.86136192	0.4833431	6.307813741	9.172063657	-2.136879446	-5.876727834	-4.420968862	-8.832046224	-2.13654091	8.058498671	16.54205051	9.711985042	-5.462546341	3.806563343	2.62400674	7.198822322	-1.106518513	9.072602362	-1.351213414	-3.166319203	-5.293551367	#WT	10.75422715	12.37156311	4.630533468	-5.154973037	8.577476392	19.711155	7.162506144	12.94821081	17.41891807	-1.726656707	1.947147872	-4.995998688	0.943055661	4.933908907	14.15407892	15.02644646	-5.268646443	15.12341039
N	-5.15872073	-5.900456623	-4.990982941	-8.687589925	23.93033054	-12.61695908	-11.08062679	-7.663567896	-5.943036475	-9.980212123	-14.19567416	-9.797795572	3.858664023	-8.320798127	-12.04531924	-4.802441455	-15.28915082	-15.68199361	-8.087480478	#WT	22.1036365	3.814356617	-10.58552952	9.534690054	-2.21623047	-11.36448161	7.462699121	-6.791990682	-4.776431221	-1.184086713	5.879710117	1.055040052	-1.072876579	-2.300858372	7.798114373	#WT	-0.806325555	14.93176345	#WT	-1.133254215	-9.285631664	8.84965603	-9.559041717	0.703054499	-7.848844556	#WT	21.40131024	-10.46729958	0.812184078
Q	-5.49781676	-12.59150531	-7.15676082	-7.947870635	3.077779977	-4.093946348	-7.680513604	4.319937213	#WT	-4.40326142	5.898530454	-3.045951369	13.29974497	-8.717612386	0.238810064	12.58811202	-6.984760656	-9.299410101	-4.86320279	4.111451476	17.02303663	1.318912123	-1.40521424	-2.169622167	-4.524263196	-8.897765141	11.43489823	-8.084227626	5.069225636	-7.160943684	-3.980989757	-11.513602	-3.744202029	-0.398269076	-2.463185034	-4.269139362	-4.644479237	15.64503993	7.746063103	-1.045160872	2.604055353	-2.344763544	-0.823109426	#WT	-6.879372408	3.648367743	-5.394072566	5.210093103	-2.7454484
D	-2.025729028	8.0206728	-1.955802793	-7.176185808	14.87333466	-7.456505797	0.353318344	3.570173198	7.725485786	2.355300919	-4.409225039	1.298101156	-0.35783621	-0.692455827	-4.975883909	11.56937303	-7.517429694	-7.405857416	1.546209435	12.72004753	12.97974193	2.399061436	-2.819999622	#WT	-3.326367524	-10.4263737	-2.39508342	8.474581661	-9.609974757	-5.569831045	2.078643278	-8.633621593	-6.306254545	-8.522642649	#WT	15.2065216	9.056014768	10.43078821	14.53435114	-6.153409911	-9.975803839	10.55557063	-12.7079634	9.338309193	-12.260667	19.40076539	8.09890076	-12.61791444	-11.34438512
E	18.93932733	-6.824572887	-2.764194247	-9.610542259	-0.874017728	-6.156610244	-7.511545476	-2.935686808	10.03891363	-1.80609778	-6.947120751	10.65358525	12.20779404	5.382703264	-7.134361336	#WT	-5.29204284	0.021585054	-7.080151809	2.913577778	9.313221174	-2.177225042	7.275920387	14.66658157	-3.433740569	1.734520563	16.9802302	-3.191488324	-3.38323489	-6.674261386	2.4402391	-7.15363053	-2.124398616	-1.053292803	11.56265265	-1.618494143	-1.295266452	18.97418799	7.98133135	4.319309164	-7.12555049	-4.662602491	-8.634925452	17.0291594	-7.525364315	2.699779053	-4.31162927	-6.634384833	2.107852757
H	-10.31060768	-9.807938969	-7.837976436	-10.59122027	12.64295387	-10.31023631	-8.787117043	8.254886305	9.035609043	-3.750483439	-4.129972559	-9.050915483	-6.234316548	-5.423160381	-8.221776666	-2.975528393	-6.30584769	-9.132969902	-5.381571998	16.13036508	18.84064329	14.59241746	-11.24614872	6.502741774	-8.971881688	-9.748913206	-7.22363345	-9.135434278	-2.170871452	-3.265466696	-6.213279079	-8.682239089	-4.42681904	-6.034562811	-0.772963352	4.961088906	-7.214727256	1.485328718	6.326022354	-7.934949676	-0.901659481	16.22227837	-4.253497242	14.73948056	-7.928605555	13.23047462	-1.343021661	-7.343716795	-7.728958274
R	2.673063959	-5.926135699	-0.1792585	1.304728361	11.91522562	3.844642901	-4.521574861	#WT	12.16260403	-3.142707181	2.088757376	6.43187532	18.58391176	9.177038699	6.883825065	-1.012704247	7.707347851	-5.743707452	-2.37116122	11.9218408	12.38354099	1.831774341	2.040441452	-1.822019078	-0.177782525	-3.750539972	21.76775596	1.420611668	#WT	-2.146374879	0.81082759	-5.794481248	0.446812267	#WT	-4.975319642	1.764340853	0.511913121	18.79736574	8.549060643	-1.81085837	-1.785063601	-1.32811338	2.325892027	9.866705315	3.818305128	5.542691782	13.07732428	1.962284534	#WT
K	2.153853613	-14.92369555	-12.43492736	-0.902332702	3.544642719	-11.73760843	-12.17404755	-1.463251121	2.717537674	-7.502972153	-10.70612433	-8.368868966	#WT	-9.074147881	-7.381680743	4.763071725	-12.17757057	-8.454326383	-10.53522407	13.04190119	10.51074594	-5.359383295	-0.384071693	4.075232553	-1.188793093	-7.177831003	#WT	-6.401101087	3.942536194	-3.436288024	3.964849282	-4.811435862	-3.46494955	15.79497193	-1.899185324	6.202208671	-1.588107933	#WT	17.25325974	-0.795074013	-9.484278886	-2.544986849	-9.895578959	3.953899883	-1.458777714	8.692975523	-2.780533979	-8.087297676	11.85656065
[truncated: 9 more columns]
