# Supplementary material for: Regulatory Approved Monoclonal Antibodies Contain Framework Mutations Predicted From Human Antibody Repertoires
Source: Front Immunol. 2021 Sep 27;12:728694. doi: 10.3389/fimmu.2021.728694 (PMC8503325; doi:10.3389/fimmu.2021.728694)
Supplement: Supplementary file 2 [file DataSheet_2.zip › Revised Data S1 - PSSMs/pssm_1-2_revised.csv]

	25	26	39	40	41	42	43	44	45	46	47	48	49	50	51	52	53	54	55	66	67	68	69	70	71	72	74	75	76	77	78	79	80	81	82	83	84	85	86	87	88	89	90	91	92	93	94	95	96
F	-7.308061888	10.25390701	11.45542103	9.425301841	1.271462223	3.071952234	-10.10902945	-11.88997622	-7.369261059	-4.27586613	-13.46843542	-13.13696253	-6.237835429	13.17573982	-6.786092713	12.14840849	-7.796248064	-1.0005012	8.83652901	5.848824232	18.07382545	-9.165376514	-11.03279448	-13.830673	#WT	-10.12332164	-14.28012508	-15.34455525	7.820119506	-5.308601742	5.574296198	-7.657713672	-4.194342045	-8.62030417	-11.87458471	2.05250589	9.873417315	-4.38405841	-11.92793568	6.524694207	15.22613061	-2.623355395	-7.388121352	4.77465025	-0.096000133	-7.314576797	-4.176451226	-11.20806801	14.83447502
W	-12.77594571	-4.267684612	-9.560117115	-9.575219947	#WT	-4.422058858	0.395622698	-5.758456739	-5.807188205	-10.36729481	-7.88246091	-4.050184846	-0.806776614	-1.786463008	-6.388849558	#WT	-7.29835324	-1.408575179	#WT	-6.070613298	4.838822091	-2.115796627	-6.594019454	-7.832299769	2.994782374	-1.405014268	-3.294209431	#WT	-8.705982793	-11.87629425	-5.975141263	-8.446602942	9.603594006	-9.617759676	-8.742251844	-6.735983745	-9.126707491	-10.33514252	-16.96078648	-14.40147036	0.105699503	-7.192802024	-8.958381364	-0.058656593	-5.841265448	12.64825674	-8.118913895	-9.530240816	-8.446080514
Y	-12.156761	3.755620388	-6.981349454	14.50258224	5.517057475	-8.46031492	-10.29318114	-4.274565097	-0.677099343	-1.712155158	-12.74560715	-8.893001001	-7.314786638	-7.408345701	0.924885989	11.29758873	-8.868613251	-8.301729571	11.12285229	11.88829773	#WT	-5.258747687	5.693762943	-3.225390468	7.449228951	-2.251983761	-7.12807317	-13.38885554	-9.73756623	-6.379115051	-10.72873958	-5.091579339	-7.79826624	1.30443005	-10.69795155	2.660967145	-5.585951011	0.321728246	-10.75130252	-7.534812757	#WT	-5.622542012	-1.557571822	-9.706008375	5.160149599	-6.556484182	-14.97326164	-4.725435842	12.78572675
P	14.82971672	7.566098302	1.463588392	0.872498331	-1.586267433	5.814194512	-0.311326975	4.977093879	5.772649986	#WT	-1.302930056	4.457011795	4.826492695	17.10245615	-0.979112866	-1.093472496	3.059991468	-3.320346466	1.92298866	-1.198462036	2.732932504	12.52672283	13.42582585	0.25014884	-3.312138724	1.805283079	-8.928762445	-6.837358605	-7.084717338	1.749105984	-3.524398079	3.016293401	-4.194342045	-3.273048717	8.324066253	9.174143631	-4.470347232	-2.520098787	2.159146465	1.090724195	-5.357027088	-3.051459809	-1.007382611	2.719495675	1.523092633	-0.920575831	4.538881301	-0.958622463	15.51489504
M	-11.87750852	-19.12624388	#WT	-6.192870603	-13.45831041	12.3986111	-14.35299098	-8.628472221	-10.36844768	-10.18314312	-17.84554319	-8.383364211	-12.16348575	-2.084989068	-7.710208978	-13.78801199	#WT	-9.355860801	-5.324134602	7.512042066	-5.942604388	-2.72194846	-5.915375936	4.258077498	-2.309153618	-1.526907164	-12.68901244	-1.038213425	5.588673026	-1.727933622	#WT	-3.571111725	5.86179569	-12.78024536	12.75895877	-10.34807964	13.0071575	-7.729582752	0.017805344	1.312665749	-10.54679844	#WT	-5.696877364	13.9928469	-1.54841174	4.044799976	4.381301277	4.3665331	-12.2341564
I	-1.193678711	-8.883909119	25.78279363	-1.414895251	-9.263799837	13.06503799	-11.35380436	-0.394423786	-3.148879487	-10.18314312	-8.714837095	-6.709831716	-8.88504665	6.504033645	1.300209461	-3.956724008	11.66581483	-8.420282512	-5.453305736	11.94922526	9.495449204	1.786243746	-10.59974219	1.793449813	3.85030769	-5.310040832	-7.614755468	-7.696038285	15.23391265	12.57583003	13.16048538	4.390239449	0.350496489	-9.161874033	2.445892739	-6.127698064	#WT	3.090530553	7.610907524	9.272519463	-6.427540398	10.03870742	-4.204783043	8.348793814	9.15671588	0.777458376	1.461621988	12.75596878	0.99382221
L	6.493749588	8.443157705	21.48121238	4.773702535	7.492757318	17.49041399	3.995395051	8.492614822	3.279589481	9.942096255	-0.811722489	5.178413372	7.742439307	#WT	3.435389424	3.935060747	16.97368021	-0.51013799	9.062086871	5.038776428	10.16358905	4.261423212	5.543288709	-3.656479988	13.68055817	10.27546295	-7.512941085	-3.58604757	14.0706443	-2.022759886	20.44175227	-6.903301968	5.087611317	-4.917912502	0.793984582	-4.16555471	13.69500888	-5.457909742	-4.85719726	7.831973199	-2.961096484	19.47360833	-3.203352423	#WT	-2.203270906	-1.048474157	#WT	2.447145837	4.795440868
V	8.805879336	-0.911436815	17.339228	-0.63817733	-5.90681347	#WT	-9.932396285	-7.047160066	10.96087589	-1.947513503	-2.782524864	-8.383364211	1.729551092	6.652009096	4.195441248	-8.126971461	17.17889716	0.167882368	-5.324134602	8.607433912	4.132507758	13.57431771	-4.068898809	-5.288998796	8.966798704	-0.656375629	7.197025925	-0.505981744	#WT	0.523621837	16.24902444	-1.659340438	0.350496489	5.317656176	2.020632482	-5.063991899	15.82283239	-4.578559094	3.539910227	21.1437465	-3.622418219	11.56837607	4.64375585	18.52792341	-0.273357405	-4.40844563	10.23532615	3.314548155	3.428773058
A	#WT	7.682283978	-1.701792514	0.560647648	-6.26461322	7.226830338	-8.601937153	2.651948813	#WT	4.503384667	10.99903652	8.364475853	9.630963195	1.935551876	4.469347546	1.275006338	1.188099833	14.66956949	2.375296865	6.737499954	-0.848128168	#WT	0.714957759	2.659607416	-5.522436071	-1.860899911	9.864686801	-3.668467427	8.566122391	13.6881935	-2.368231961	11.31835419	4.855807522	7.76510392	13.64559225	11.66550026	3.984413345	10.18593318	12.37041693	#WT	-1.476105944	-4.148776543	8.768739211	-1.90013183	7.094699959	5.352452723	-7.043843543	8.894365335	10.20152383
G	7.743363906	-0.094080919	-4.11668906	-0.63817733	6.408444829	3.962855934	2.244443493	2.23861139	7.603092068	-5.028086437	#WT	-1.492191459	#WT	0.698167078	7.101572415	5.515638194	1.407394147	#WT	5.287725454	10.885115	0.143538827	12.64123062	2.279314305	1.942866655	-2.04859193	-1.914651058	#WT	6.368863019	1.028251454	-2.369097611	-2.709599081	-4.607320402	14.77393599	6.667787187	-2.489280964	1.267898572	-3.426860317	13.55798803	-2.420739039	13.27988232	-4.749713201	-5.378707834	9.263114393	-0.789327732	12.96929534	20.64376903	-6.874138982	13.13723352	4.64058456
C	-3.948090415	2.751685043	-7.969004476	-0.478641778	3.909579796	-8.338422024	-6.68108525	-8.50304571	-6.518112993	-7.463208985	-8.585665961	-9.79143819	-6.954001782	-4.361347419	-4.509734363	6.142477327	-8.012638736	-2.965482804	9.152706134	-9.368325975	7.350697331	-3.203211957	-12.67481255	-11.28737203	-0.427326475	-6.53510313	-1.694346716	-8.258766682	-6.655959756	-3.903821948	-6.258974909	-2.178646309	-5.631455808	-9.460400093	-9.154650572	0.340724203	-5.916410144	4.690085948	-9.506527603	-5.057572787	3.721274763	-11.20281946	-13.99123216	-4.64321343	-0.044180212	-5.013183208	-9.112262223	-10.02060403	1.370312752
S	12.70470899	#WT	-1.649972594	8.938430509	0.004845205	-4.57042465	-0.367888718	2.070145863	11.44671881	5.362306406	4.908805163	2.940121351	3.261204921	-0.641161709	12.48263405	4.54511644	-1.0933508	6.387577801	4.819651319	16.20381734	17.37089601	15.74377342	-0.957318557	10.04285826	6.072089879	1.689273137	6.661275114	8.890753743	-3.739192996	16.90132394	#WT	14.32715403	16.8197604	-0.867519232	10.16396301	#WT	12.74202502	#WT	10.19281268	9.151550775	11.09690801	-2.59211402	0.333194998	-0.417942691	#WT	24.53217714	-4.358663903	12.93750736	#WT
T	20.67329988	6.472639798	7.779259566	0.387862338	-6.339865754	-0.506241984	-8.476510641	2.844695727	10.34974047	6.215226271	-1.117793296	2.593052173	2.38656612	2.993279873	3.788956745	4.746688645	10.65690042	2.27117181	-0.677909326	15.88109488	3.540883089	14.03855102	-2.269178716	12.79809737	0.412769447	0.365393431	-0.410413963	3.82719762	-2.943375123	#WT	7.065398722	#WT	15.53062411	-3.500833501	#WT	10.49365471	17.07606855	20.74826045	#WT	13.7856912	-2.761357407	5.05032475	1.882808025	-5.006161201	20.31866541	11.61256352	-4.266598479	24.32204582	9.931628929
N	-3.65533742	-8.374272329	-10.44624445	13.77416928	-14.32659478	-17.84561867	-13.10821607	-7.92526717	-9.51729961	-15.51451998	-11.10358908	-5.50607049	-6.868317563	-11.37305475	-1.816103721	-13.37561326	-14.86698649	-9.067293115	-7.409005438	#WT	5.964554788	-6.702954749	0.012639461	19.4541989	-10.0918827	-2.779931673	-0.449571802	-3.309347088	-9.907270791	7.224045098	-7.627738583	4.141422581	-5.566388241	6.622948322	2.814967834	0.010265071	5.647284041	20.86112259	-3.705764584	-7.634286371	5.727582196	-12.52417888	1.849566543	-12.24930935	18.4620069	13.09783912	-19.21722318	10.90006256	-1.704126399
Q	-5.309816006	-2.497791991	-9.402757531	15.5120827	-3.417263643	-0.918640713	6.397971047	#WT	-2.615662738	-3.880238398	-1.072720892	#WT	-3.059083142	-4.08506774	12.56609552	0.660939207	-5.18315668	-7.086289764	-1.436464589	10.9533463	1.133321141	1.646277527	#WT	12.06782513	-9.273049286	#WT	-9.070641112	-3.969966288	-6.738379613	-6.085652668	1.626215431	-5.265840942	0.698099578	-2.75110207	6.245478563	-0.499371719	-8.337818221	-1.654625011	-1.884475016	-7.069104381	-4.217243051	-5.036931956	11.76005156	1.429125907	-1.572788772	-4.31539018	1.628062187	7.985319457	-5.100556172
D	0.891192125	-6.952864252	-6.326986408	4.189272323	-5.21048199	-3.505428601	-4.637228102	12.47093053	6.131810253	-4.095552054	-0.854143531	-2.664243456	3.841023975	-5.952460057	11.05012621	-7.789638758	-3.042649743	-1.806732825	-3.088459401	18.22662339	1.880538387	4.300114186	7.913590936	6.966528552	-6.746358358	7.613528223	15.60575509	-8.140213741	-0.12082167	-0.286878881	-8.518442236	-2.448229708	-5.19528278	#WT	-7.803032906	-2.626763286	-5.104687514	12.37519255	-9.827186252	6.837441847	4.37474465	-10.98087791	20.65579367	-10.039012	7.369415378	4.873507732	-10.79744186	-5.325085928	-2.726959759
E	-5.430015726	-4.606274955	-11.56184823	-1.295028537	-10.45912379	-1.546154417	-8.120673655	4.171721117	-8.806374822	-10.55963366	1.743288672	9.097891137	4.229991717	-13.503957	#WT	-8.755161192	-10.6911667	-0.452572907	-9.163417142	10.84336441	-9.013311834	10.54643092	17.36907089	10.64381655	-9.424886326	12.85756095	-5.404458121	-6.751674386	-10.87279322	-6.69393835	-9.48396467	-8.572029453	0.621515072	10.43941387	-1.700391695	-4.641518866	-11.84664163	-3.975984431	0.185536099	-7.534812757	-7.748899818	-11.43676355	#WT	-7.039825384	0.36509552	1.385278898	-7.404628399	4.770433799	-7.024672436
H	-0.717237629	-9.782346308	-12.40194415	#WT	-4.610831904	3.740177321	0.612789289	8.931920372	0.597619716	1.325042641	-0.585561616	11.58823395	-1.814308229	5.432030305	-1.61002136	-4.42750437	-6.937568384	-5.361413408	-2.553592734	16.96790808	10.80626238	-8.257934304	#WT	7.441829292	-3.274676051	12.04761784	-4.128886553	-0.566498978	-4.561494877	-6.776358206	-4.73036635	-5.903301968	-1.266284345	4.625192326	-4.032581938	-4.076336876	-6.426046934	2.097454829	-9.066122877	-6.121278952	11.81423971	-8.319023996	5.744756471	-6.109057447	8.769227947	-3.518835874	-5.650216695	-2.182134869	5.157352377
R	-0.142023185	-1.839635072	-0.444004323	8.72209679	5.713442456	-0.811797959	#WT	10.63472407	12.44252914	4.442441242	5.457650483	14.46437213	10.32357214	6.725975199	2.561004058	4.680535823	1.872075607	2.876792521	#WT	15.17592374	-1.935543498	0.145108451	13.02778371	19.19991828	-7.092696083	16.06310932	1.559437547	#WT	-7.461207879	-0.140808921	2.673934045	-5.035017597	#WT	-2.75110207	9.565030588	1.163943742	-1.185766315	14.52817106	0.40994477	-5.525803408	-5.015251211	1.827235341	0.122873779	1.125358282	19.33295617	#WT	-0.793345891	#WT	-1.506290266
K	-15.45447367	-12.16234822	-5.43804848	-6.909036956	-7.267598326	-5.715725949	-3.482466484	2.400762886	-6.148066104	-9.516146748	-7.184667882	12.70107968	-0.166739278	-11.13911066	2.902172676	-12.652785	-1.745426774	-8.667601919	-6.164230525	21.25316538	-2.136831496	-0.828807607	9.476269576	#WT	-9.915249536	14.39730068	-7.825866198	7.577704185	-12.4160942	0.67492787	-0.869925276	-6.49090324	8.491182005	-8.882621553	9.242612078	4.149958624	-1.04983121	5.319380268	1.901388182	-9.338675418	-10.1703079	-1.331802603	6.691247532	-10.59213571	9.386023087	6.463349804	-10.40381502	17.25407371	-10.38464391
[truncated: 8 more columns]
