# Supplementary material for: Regulatory Approved Monoclonal Antibodies Contain Framework Mutations Predicted From Human Antibody Repertoires
Source: Front Immunol. 2021 Sep 27;12:728694. doi: 10.3389/fimmu.2021.728694 (PMC8503325; doi:10.3389/fimmu.2021.728694)
Supplement: Supplementary file 2 [file DataSheet_2.zip › Revised Data S1 - PSSMs/pssm_6-1_revised.csv]

	25	26	39	40	41	42	43	44	45	46	47	48	49	50	51	52	53	54	55	66	67	68	69	70	71	72	74	75	76	77	78	79	80	81	82	83	84	85	86	87	88	89	90	91	92	93	94	95	96
F	3.134772481	7.598538014	-8.617644704	-6.924687534	-7.970057191	10.22453777	-4.245548075	-13.62737306	2.264578911	-12.2636641	-9.070354199	-12.25453903	-8.05938591	6.433299003	-6.819854617	2.930643953	-7.26939762	-13.64013546	-8.384019197	-6.904075083	13.84591472	-12.30758209	8.65642328	15.03546452	-0.528538759	-14.21930805	-8.724588548	-12.31375885	-1.067381748	-4.146178025	11.21457281	-1.15683031	-10.191899	-10.71268544	-7.72267707	7.330042167	-11.00104774	-8.308385266	-13.21906998	#WT	7.895235845	-6.179876354	-4.684761864	-0.238680127	-5.194762578	16.31550677	-9.024696468	-11.361206	-4.043051506
W	-12.32686898	-1.117806594	#WT	-4.486605402	#WT	-9.807358524	-0.145033216	-7.366682446	-12.67692689	-9.898817762	3.719199069	-11.53171077	-8.05938591	-4.552616642	-2.452844653	#WT	-3.692432463	-4.921828093	2.563773631	-7.514509714	2.574331598	-8.755271771	0.949915913	-10.44589517	-6.425097609	-10.64234289	-7.268702904	-8.271085314	-14.24076138	-12.2754535	-13.66942724	-16.63224737	-12.32280125	-9.536052276	-13.7210503	-7.096457438	-5.00267451	-12.76345753	-11.00877263	-6.8768308	-14.31234155	-11.9940979	-10.75022034	-6.794501816	-11.34497285	-11.34847874	-14.35607333	-18.0265756	-19.78256547
Y	-9.962022645	4.607197114	9.629599416	15.36435335	-3.975609799	-7.977694286	-11.14718495	-6.663477395	0.455046568	-2.18415564	-5.978112132	-10.91252606	-8.878219324	-4.057573159	-9.709493316	9.47145862	-1.86649993	-8.886537144	0.035762114	12.54337048	#WT	-4.554797155	-8.92207013	10.11148484	-7.075355426	-5.799526735	-9.277712253	-10.69249339	-9.285875061	-8.080942931	-8.915828915	5.615276621	-5.601599748	3.038472732	-7.72267707	4.046597967	-4.21378524	1.432755465	1.43302866	8.449408455	5.819042786	-8.818278115	2.116346769	-8.337802789	8.839143626	9.558018012	-12.40037363	-8.519378963	-7.652672754
P	7.661779154	7.046485017	3.771787877	0.608207006	3.52287684	-0.45471087	1.951974827	5.860897206	7.505442161	#WT	5.467079584	10.21492651	2.766551748	6.285896031	0.360431723	0.434503246	4.711867931	-1.746008312	0.633526424	-3.737374192	-4.288048289	8.133460832	16.10624885	14.44174519	-1.379686824	5.125544369	-2.858009614	6.959808403	-5.166617022	3.596579303	-6.598688815	-2.371452407	#WT	-3.589498963	12.88513962	9.090008315	-4.037152076	1.716072681	4.067538836	-3.768096265	8.225265742	5.685560649	3.648574386	6.585079968	-0.037817649	8.838548541	2.073612812	7.983646418	#WT
M	1.616628041	-16.7125943	-11.44712676	-3.697716132	-16.54167554	7.214225119	-3.77089055	-8.206778369	-8.379214218	-17.88554679	-6.362980046	-7.12445017	-6.456811247	-4.1761261	-0.27501959	-7.881010088	1.489923439	-12.2622143	3.770086854	-19.64440243	-9.868325742	-13.17586647	7.267632426	-10.19857577	15.14266132	-0.121812149	-9.085373404	-7.693306775	15.77998306	7.052655371	3.509675135	0.443582519	-9.957954914	-8.611936011	-0.060988374	-4.862834365	6.989562409	-0.63356481	-2.800102047	-5.38936172	-8.162131276	4.091753794	-5.567864441	9.752837606	-3.151783189	-16.76907344	11.57309797	-12.81709164	-18.02815377
I	#WT	-3.915705213	-3.922126607	9.600637145	-0.607348086	#WT	-5.387050504	-9.662664013	-3.121918588	-9.26447748	3.330231328	1.011497495	-6.063184399	2.859290397	-3.106382504	-4.404357176	0.565029583	-4.073256337	-2.076449339	-4.515323097	0.207150178	-1.458372476	16.63481859	-0.308216396	14.03700996	4.268244003	-0.255637256	1.753372633	#WT	18.70553343	#WT	9.513691091	-3.903019937	-6.641133636	11.69773642	-2.583304954	2.490046058	3.31538134	-3.931004292	13.39771925	-2.433075014	0.286124489	-0.814266121	3.801445416	9.299976474	-3.595693806	0.502485944	13.35854996	-4.719547141
L	18.34076493	12.08769162	7.496841322	3.232766924	1.008811868	17.10813284	-0.688223949	10.87387826	2.452152439	5.445642227	8.991850749	4.2078032	1.464357259	#WT	2.880216814	10.10056684	#WT	-1.07406972	1.08741764	-5.804026425	-1.165227214	-0.142076734	19.55452378	1.027272776	16.08166193	-2.543220227	-4.394942798	5.214534848	16.61697392	3.666289399	11.24883199	-4.066181624	8.816554798	-3.858337691	0.599427144	1.306585317	-1.931967064	1.938775948	7.503989253	16.67587044	1.378095385	#WT	11.69966979	#WT	-2.545023217	-2.468398824	11.96538229	3.487371929	8.685273306
V	15.09201616	-1.924392869	-3.584793904	4.552360618	-3.472563888	16.85548315	0.651951307	-0.692232223	10.75613758	2.936349804	3.660060404	-3.778925828	3.983737333	5.952035506	8.244870246	-1.063803439	7.565167626	8.556483095	0.103903864	5.280676203	-1.648283507	10.7704199	#WT	-1.32290881	#WT	1.234441908	2.56895287	1.218906884	16.52356394	10.3295416	26.8574329	-1.773688096	7.000788658	4.61656426	6.889075918	0.456895351	-3.200451141	-2.630670681	-4.799288664	15.72436124	-1.228179753	5.164546225	-0.733386912	12.62013253	0.593432349	-7.383769693	#WT	2.138085304	4.465283647
A	-2.952818588	6.585640162	1.397051453	9.191829854	-5.360946407	1.220305731	0.98270777	1.053098865	3.687082271	0.678892189	7.458874075	2.765909199	4.83521488	0.849206172	6.058393943	0.434503246	-1.525622031	10.11894386	0.081308973	7.477323975	-0.87076589	#WT	17.21229044	13.23854843	6.164338327	3.668244471	1.603430436	-4.762261907	3.317746259	16.05077976	0.651050213	6.260529675	20.57231411	5.062266166	11.37111131	12.95760546	-0.59942217	-6.553973563	3.209074967	-4.284499142	4.466835582	-5.40669277	-6.785511293	-0.214970962	6.2507672	6.68988641	7.82589014	10.47319625	16.40790543
G	1.011890463	-0.724179747	2.57287014	9.729581828	2.630077323	4.237262031	6.164003285	5.794559978	0.736898574	-5.221803948	3.709398586	16.39726932	#WT	-3.407315343	7.795804007	6.840475528	-0.802793765	#WT	9.719897158	15.68640467	2.955099858	16.53324021	15.49379757	2.997637227	6.791193895	6.365013443	28.2284343	4.337112328	-4.155786199	1.187702111	-0.102420756	5.354540423	1.428356923	6.916686192	-2.749391383	1.987932986	2.926743592	-2.158174991	-6.657968345	-5.54963603	-6.880215262	-6.471688818	-6.180773715	-7.25038746	5.655552111	-3.493879422	0.039948629	1.145177262	2.039889469
C	1.223001194	-0.099623328	6.029245491	-0.72635541	4.41869404	-2.798154466	-2.639988305	-5.965684367	2.970521647	-2.543275979	-2.33831283	-7.500940711	4.827630458	0.656867322	0.381487295	6.830860165	-7.028951783	-4.254831719	-6.905300194	-7.019466232	6.144068502	-3.024627942	-8.41243334	-0.407121541	-6.133285145	-11.54078008	1.865747819	-6.315385613	-8.242388146	2.280952791	-7.161417211	-6.669165084	1.604990087	-4.714312206	-3.812395298	2.184007837	-8.148550146	-4.162100833	-11.30729869	4.195799403	2.117344589	-9.371401821	-5.177788609	-5.040090112	-2.837776212	-0.226460299	-7.646775306	-6.029829136	-6.507371456
S	1.15376913	#WT	1.866597445	15.64114974	3.717492653	4.80949538	6.405977526	3.448456824	#WT	5.840696204	#WT	8.414378222	5.14937341	-1.488362458	11.23209698	3.527643386	4.096260661	1.633993596	11.2863335	6.165036573	14.17645757	13.49427603	6.017152948	#WT	-0.278358583	15.08791958	#WT	1.371338322	6.77281852	18.75808827	2.920218014	20.38185385	17.85073502	1.999081332	8.75442067	#WT	5.046091994	11.96791924	3.978136654	7.445166196	#WT	-2.734220662	-0.924511872	-1.312531459	21.2291213	#WT	1.697122271	12.01152318	14.62617536
T	4.52871926	4.791348806	-1.417983472	15.10905777	2.604244938	5.902086442	5.317033792	-1.400242285	7.240575187	2.01167512	10.37687017	8.611899692	-0.381853506	8.68890474	3.68479753	-3.477757748	0.206881212	0.265967046	9.560728438	8.276454461	-1.822078421	9.105264775	15.26627173	8.771071393	2.945807082	9.604287159	8.674168857	-4.901851808	14.87711559	#WT	4.376103658	16.19737492	10.32644316	-3.191341317	#WT	11.6483937	12.26264564	7.192889908	-1.313419749	1.848866687	12.00347088	2.239904958	-0.576027329	-5.186779131	16.8891603	6.817088401	0.19255075	#WT	3.700234171
N	-2.863600753	-11.95899598	-5.051510371	#WT	-6.800534812	0.887302105	-10.84865889	-11.87296136	-3.266968315	-5.145219441	-4.994216372	-6.457453796	-7.633444411	-4.057573159	-2.702543445	-11.84571914	-11.23410667	-4.193456057	-4.516548209	14.68598635	4.549828804	-8.11307152	-7.544148968	-3.853864806	-3.476518723	9.340242936	4.939154294	-5.120061656	-8.242388146	17.92745023	1.49230819	#WT	-8.4374873	12.73190723	-3.060174991	-3.34753939	15.84319395	#WT	-1.045690344	-3.714345118	-4.944734811	-9.179062971	3.560367016	-6.687659063	#WT	1.941066568	-9.813585738	9.033189194	-10.78500562
Q	-16.70397676	-7.581888204	-1.977071219	-1.726913757	0.817324353	-4.55256617	1.038539663	#WT	-1.783076673	-0.218025451	-0.440742119	2.527209141	-1.341054666	-2.303161456	7.018256583	-5.180349531	1.340418337	-1.015199265	6.626911864	9.963283642	6.233171504	0.432745255	1.217645319	4.279261267	-2.562202942	15.86276139	-3.040222291	8.254605974	-7.801983419	-0.086368186	-7.042864271	2.666403497	5.85877435	-3.486472389	-3.345569291	-4.276340995	9.529854404	-2.467371616	#WT	3.206603183	2.748531834	1.021922152	#WT	1.821647753	5.281270869	-7.143323856	-4.271098147	-4.922428036	-5.364410926
D	-11.95037844	-7.852408266	-6.477137768	12.74741092	-6.915925961	-9.58541697	-7.182475896	0.511529003	1.420569002	-4.781399221	-3.786266461	-5.450917674	3.717381768	-11.58257331	4.890236612	-4.881823471	-3.914374017	3.425230302	-2.85044389	#WT	3.44378304	0.976750071	11.86302652	-4.08164959	-9.959150894	-2.543220227	4.554628631	-7.693306775	-8.90938452	4.548023927	-3.393419837	16.00912121	-6.324428015	#WT	-4.335746559	-3.108422661	0.479295847	10.73073873	-2.588991317	-4.801760448	-7.736189778	-11.9940979	-0.896685977	-9.188950855	14.65918482	-3.202066958	-5.763192468	-11.06267994	-5.287826419
E	0.655023138	-4.029577882	-5.886187493	0.808562781	-4.824181555	-7.164008893	-4.061396383	3.760895795	-4.257145583	-2.627296321	-3.569875789	-2.175030575	11.92458036	0.308890305	#WT	-2.298642845	-1.692705016	4.08473678	-2.806064919	21.13310793	-4.613533388	11.40993509	18.19076091	2.775695673	5.85757837	15.78521609	-4.657260181	-3.365649953	-8.563046795	-3.690292382	-7.283310107	4.703192933	-0.086938052	12.78198502	-3.704216872	2.184007837	11.7895343	-4.162100833	13.44904871	-7.104615584	-5.635440349	-5.649386937	9.137917137	-3.96069501	3.755918032	1.65990333	1.431967258	-0.239187553	-11.0642581
H	-7.318673014	-0.860686704	-3.373683174	13.9000604	-1.096622902	2.203597848	-5.906904328	10.50131436	-3.733794323	-2.033639189	12.12356964	1.766642512	1.24415377	-1.720513009	0.969755323	-0.859803494	-8.083083013	-4.317090515	10.71850161	8.75376808	8.011402812	1.82006662	3.921395424	4.28772053	-7.982797636	-1.747402354	-2.046873962	0.148695997	-7.402292223	-1.864359849	-6.705531568	7.772107478	-3.578349316	2.408874272	-5.968265366	-5.881017631	-4.397936932	5.865695137	17.15409644	-2.979206995	8.674385298	-0.575129968	27.20993244	-6.382103088	10.97069289	-5.7547845	-8.678358743	-5.286248256	3.312490277
R	-2.863600753	15.61040561	5.843564044	-0.562022558	4.658909667	2.029919215	#WT	11.27036323	3.241041709	1.075095347	4.42240412	#WT	1.992305171	0.830352497	1.355403353	6.06979679	4.431581419	5.52517375	#WT	-2.849218778	-1.716966086	1.173056017	1.889583911	-1.918384355	-2.773313672	27.34806479	9.185874455	#WT	-0.362705209	3.576454096	-3.245054045	6.357525529	7.221147457	-3.050996744	4.974738406	-3.869486036	20.16251232	-2.158174991	11.4269076	-4.105428967	-4.287883604	4.649779723	14.58648263	0.522383249	13.75467477	-6.915539072	-3.604101773	5.596568611	3.495775113
K	-16.70397676	-11.29199961	-14.12565473	4.253834558	-15.57615311	-10.28862202	1.737119474	5.683765291	-8.221854634	-5.979896563	-3.786266461	5.609546656	-4.501111545	-4.618677645	4.174811105	-6.529392422	-8.234920054	-7.92101471	10.76477918	-2.424671483	-8.680861754	4.959677724	-0.606556795	-1.918384355	-9.324810612	#WT	-4.02907045	1.253247633	-1.309509899	3.666289399	-6.598688815	14.6443509	-5.204356593	1.926844067	7.340341261	-4.862834365	#WT	6.04863014	4.111556628	-8.012057795	-7.736189778	-7.616990117	11.18077918	-6.005612546	18.0832342	-9.200440192	-10.26947138	-4.853195972	-10.27536883
[truncated: 8 more columns]
