# Supplementary material for: Regulatory Approved Monoclonal Antibodies Contain Framework Mutations Predicted From Human Antibody Repertoires
Source: Front Immunol. 2021 Sep 27;12:728694. doi: 10.3389/fimmu.2021.728694 (PMC8503325; doi:10.3389/fimmu.2021.728694)
Supplement: Supplementary file 2 [file DataSheet_2.zip › Revised Data S1 - PSSMs/pssm_3-9_revised.csv]

	24	25	26	39	40	41	42	43	44	45	46	47	48	49	50	51	52	53	54	55	66	67	68	69	70	71	72	74	75	76	77	78	79	80	81	82	83	84	85	86	87	88	89	90	91	92	93	94	95
F	-12.53634405	-8.752279764	-3.477192782	8.170366766	11.0954144	-4.491081452	3.233213265	-8.50198246	-10.83082704	2.866394944	-10.68853785	-7.213189667	-9.157191169	-9.189949813	2.232255397	-8.306273771	1.594598134	1.930131518	-7.508362701	4.331793004	5.318404571	11.28985678	-14.01879078	-4.326860109	7.379691416	-3.221596419	-6.617753107	-11.5270271	-6.402623747	#WT	-0.727827272	3.211877344	8.261652339	-9.293229861	-11.25990993	-6.445046642	-0.918151734	-15.01996977	-8.063150438	15.53155936	2.870744537	21.34261318	-0.664675654	-9.228337627	-2.808196696	-10.17132025	2.626943272	-4.266267308	-12.67845195
W	-2.105031145	-4.260998826	7.860388829	6.051603656	-7.142499813	#WT	-5.622982997	4.050891471	-6.744225097	-5.441883961	-10.31204731	-0.695379159	-2.572324565	-10.12071775	-8.661594824	-4.527697145	#WT	-8.233203495	-4.321019846	-4.209881203	-0.340619222	-5.712812522	-8.242359095	-9.67822274	-7.159742758	-5.981288064	-4.812134751	-5.182316144	-6.875119437	-3.215510492	-10.07837652	-13.29114804	-8.743517343	-9.591755921	-18.00186404	-11.75516099	-9.15464821	-2.513586515	-11.76554211	-6.933280947	-6.874690897	0.202141484	-4.756800144	-11.124628	-9.237960254	-6.839130007	-8.364961179	-11.3646892	-10.92404024
Y	-23.95531198	-16.25774529	6.651974732	-7.040210665	17.45854928	-5.3969214	-9.435855007	-12.90924306	-6.991544504	-10.25516477	-18.06483224	-11.31242494	-12.29825645	-14.0854268	-10.29411363	-6.706411055	10.25291817	-10.79933783	-7.911156738	5.562311194	7.228014023	#WT	-9.884377164	0.473015782	3.018653183	-7.669638764	-3.32004043	-8.071954843	-9.874306054	5.320199673	-8.622490877	-3.824202027	4.900267784	-4.351475303	-0.21447599	5.990299292	-4.087042912	-3.678966326	4.882862045	9.302223309	-7.214230644	#WT	-2.667543183	-0.50073506	-11.83745568	5.581836118	2.536229014	-13.00670727	-12.99911059
P	3.307631537	4.918599451	9.960295544	2.888801274	9.501692045	0.165278806	2.796798314	4.232014366	5.863351353	21.59490876	#WT	-3.559640003	2.882954978	3.882564841	12.21622386	-0.747553271	0.412082016	-2.178268519	5.577134357	-0.272586679	-3.49164288	-4.548316566	-0.470637971	0.300855539	8.244071136	-5.479054033	-2.940546132	-5.019017079	-0.713447138	-11.46008926	1.929173728	-6.549193923	6.256390856	-5.10369561	-5.261536694	-5.75678776	8.554234489	0.914357684	-0.746265373	5.89376096	4.579124831	-2.442054818	4.739330221	3.278045632	-5.903186009	-2.748078793	-2.540849548	7.409820512	-2.969967306
M	-7.296063433	-3.118843228	-3.047725347	#WT	-6.124316547	-7.395167282	3.304472341	0.327074584	-8.38008386	0.541645651	-14.10012319	-4.932819344	4.535415207	-5.197414867	2.090376731	-2.885679076	-5.118060597	-0.204725857	-1.253331878	-3.19905038	-3.729881672	-11.71118576	5.560675478	-11.94227123	-16.24652044	8.19737151	5.469787771	-7.193847739	-6.554460788	-1.668635036	0.037736272	9.03990966	-8.743517343	-6.830808096	-8.494667401	-11.05195594	-6.673830801	7.553406018	-3.202709364	6.913882373	8.431318463	-11.74661656	8.52648264	-2.236616064	#WT	-3.961836286	-8.143019625	2.912942016	-8.473297058
I	5.702874432	3.331086573	-0.789990748	16.3773971	-4.81030957	-7.121797756	10.50520428	-7.080574382	0.775357613	6.679018701	-6.645864315	-9.791957328	-3.522638155	-5.484070106	-2.422775753	-4.57550881	-2.495364522	14.8376979	-4.321019846	2.363422981	12.83808584	-5.465493115	-7.510780752	-6.599641021	-10.4322989	4.202404212	2.038295469	-2.620563494	-7.903503679	3.868290971	15.22414652	#WT	-4.119090157	1.681284165	-7.073259323	3.868961822	-0.002845473	-2.223080682	2.447860141	7.173805449	4.479651217	2.779267489	1.011771568	-8.347382933	12.95287311	5.20740886	4.3028464	-2.722966334	4.604362994
L	5.266217289	2.774417671	3.254848587	16.03931738	5.006083696	2.558498435	11.43429312	3.388296839	13.59506658	7.737137017	5.218490392	2.651650982	0.997016075	2.727563099	#WT	1.996133415	4.401445901	15.12262367	4.40342064	11.63150289	10.69992002	-2.810140947	-0.108341795	-5.681580617	-4.387147788	13.48084713	4.942381298	-2.905957794	0.863774922	10.40250143	-0.494932767	11.62142013	-0.025209972	1.121408991	-2.43661168	-2.391728795	-0.445656044	1.797460261	-5.704001156	11.80322935	#WT	3.367009498	#WT	8.17902219	15.22817878	-3.83994339	-2.879784514	#WT	-0.940402518
V	21.40523487	18.77515085	16.66795875	10.30995056	-4.463971845	-4.687793129	#WT	0.11908685	-1.323630403	21.86897281	-0.4033923	4.372813463	4.674630808	0.424467825	6.582086904	2.27143618	-3.831879514	#WT	-3.228492984	8.118287129	18.19150817	-2.55740274	16.4374038	9.091992269	-2.318729107	#WT	9.750829775	3.808303991	-5.843536	8.812413035	6.369577169	19.26482264	1.168358289	-3.188013874	0.904350815	-3.122537841	11.69101336	-1.42951114	-5.285905374	4.377358083	18.61500032	-0.707445949	8.097195899	0.534785769	12.26307401	-5.084718303	-3.536110323	11.32912107	-5.969153923
A	#WT	#WT	30.96676578	-4.487493123	3.624164155	-3.783071391	6.754437247	-6.080574382	0.789428883	#WT	6.914418136	4.167767081	-1.45118411	8.497911412	-5.306571221	4.117081329	-3.630591516	6.618003334	19.89534955	15.54865523	22.80054716	-4.696682358	#WT	14.57758758	13.81243097	9.183949517	1.621714128	3.229533155	-7.597947704	-0.531484542	12.57556122	5.673998953	8.759329797	-1.492633258	3.125588526	-1.333648571	#WT	2.107804456	1.515567033	13.39998394	0.725771022	-5.099465558	-4.111171278	2.423524808	-0.68080513	1.814595395	4.856945074	-5.722152952	2.017575105
G	9.349451989	22.05540178	19.63555406	-3.126708267	2.432838577	4.464205374	5.103156172	3.33406447	1.512257149	17.56886088	-3.457699556	#WT	6.121536913	#WT	-2.852751669	7.98132689	7.860818351	5.798096644	7.396474142	#WT	#WT	-2.406624011	16.06381069	12.34819813	1.170820719	1.177839742	8.317390672	#WT	1.963539633	-5.52223326	-0.185084646	0.13241177	2.879629938	6.707708328	7.10665643	2.726161267	14.21659728	8.288177438	6.610043252	-0.518728372	-7.985494995	-5.943475466	-4.111171278	-3.908607911	-4.77292962	4.362713415	15.21386401	-7.354671759	13.7392077
C	-5.572448383	-3.751362036	1.400039997	-5.37148318	-2.359566386	2.511105719	-4.036627821	2.339206929	-5.097991819	0.249487379	-7.994907205	0.090245749	-5.220488117	1.596776239	-4.119107234	-1.185831925	6.316727867	-1.575974834	6.400155054	10.19360859	11.10623438	4.843926895	-1.836765963	-9.222337097	2.032075176	-5.599253753	-4.517003678	0.347826469	-7.221457162	1.006043367	-2.781477226	-7.383871045	2.008454212	-6.014790765	-7.160674653	-4.131547191	-2.569781606	-7.090551671	-9.454614371	9.936741094	-9.956297371	3.382462771	-6.74101337	-8.703219919	-8.47239671	-5.905778068	-1.42389887	-10.93163692	-7.00073736
S	11.43414944	3.354412299	#WT	1.269090304	11.09671867	4.123426959	11.71751741	-1.281429202	3.096964292	12.15276772	8.262259207	1.882589294	12.90096112	4.798823991	1.986108754	3.264531199	2.248135984	-0.258477004	#WT	20.65997564	9.323270863	6.856738452	7.085654991	3.019725115	#WT	-1.976821505	1.50507872	4.802898729	-2.779281816	6.307550187	15.681231	3.61414109	#WT	7.756041609	-0.144118153	16.3346444	16.60922023	-0.285297825	16.8222252	#WT	-1.237989999	13.27635031	-0.703482297	-0.408865119	-2.415943253	19.34659381	#WT	-1.58773934	12.67712875
T	16.22641352	13.50193705	12.128587	5.748958688	2.899335313	-3.104427872	-2.046017841	-3.591024555	-3.665643378	16.34948478	3.159858387	-4.582473363	5.082876033	-3.369663922	-4.341048787	-2.140386262	-1.499689271	-3.441815313	5.42496354	11.53681834	10.6648841	-6.873567093	8.962447777	2.881252125	5.094123601	-1.526215803	5.201555265	-1.217607093	-8.975868866	-10.59180489	#WT	11.195675	7.92924859	1.737994173	-2.972258323	8.176091068	13.5787765	6.781497681	12.06277761	18.97437397	-1.512806895	0.375556416	-4.241640811	-0.009708671	4.359283328	14.46845081	12.49197133	-4.310646278	17.71300777
N	-11.69624813	-19.25693191	4.519426334	-14.08979055	14.84319089	-13.20938882	-11.49946334	-11.50116908	-7.935908404	-2.911774802	-13.31123392	-10.48574581	1.743407551	-4.578230159	-9.328591198	-3.085418153	-3.957306026	-10.40571098	-7.806888761	1.370396249	10.27558256	4.810514284	-14.01879078	8.034972725	-4.577372339	-12.62452508	5.849823509	-4.810450843	-11.46541869	-12.86816324	9.485121519	2.123325597	-4.830014945	-2.597063599	5.927777588	#WT	-1.999627582	15.56108194	#WT	-2.378329848	-13.30182171	4.718815953	-12.08364358	-2.582953789	-9.52652794	#WT	16.49580513	-10.17722521	3.275270039
Q	-6.615935299	-13.63504922	-8.749844462	-10.48586636	10.45702151	-7.490268069	-6.666469913	3.33406447	#WT	-2.532532647	4.041234786	-0.794397476	11.87186965	-6.479330882	-0.496411158	15.14235661	-5.775821297	-9.711922499	3.944810241	-1.873897087	5.042512799	1.314250861	-6.64249638	-3.152443033	-2.176850441	-7.477299915	10.86395539	-5.775973277	4.026775866	-7.79390627	-6.512242187	-8.914040258	-6.905085298	-2.159629632	-1.803618717	3.311771323	-7.086229529	13.24565085	5.141025849	-7.857397212	-1.282597731	-4.4403007	-0.762352751	#WT	-5.839082441	6.710422187	-6.461330838	5.89107306	0.405709853
D	-1.008380141	4.1329501	10.92345751	-3.092503253	4.75939115	-4.539427337	-0.080495407	-0.275320536	1.035187073	1.303188648	-4.545114886	1.850096689	-4.221380171	3.400901129	-2.058484012	9.678157795	-5.345845381	1.053383155	-3.601733874	5.04195095	23.63864392	-0.114130484	-2.330239448	#WT	-6.505379712	-6.327625789	0.107903769	7.659010727	-11.46541869	-11.22614517	-5.943962908	-5.082477456	-2.713444981	-5.10369561	#WT	14.69031103	12.81563624	7.388978537	13.18152596	-5.015570179	-8.548223392	12.91529285	-9.662235505	5.639217307	-10.92313989	20.3277782	7.644618813	-12.10827008	-7.723565627
E	15.92977736	-8.752279764	-4.08193036	-9.336192231	-1.785443877	-7.302111831	-12.00910013	-7.633698088	11.79378991	-2.813802805	-6.966522964	7.408259328	10.04766753	-4.876756219	-9.784476842	#WT	-7.694774182	-8.011261942	-0.211463407	-2.594312802	11.9107582	-6.401071404	8.531643006	14.27438767	-10.07151405	0.429483899	13.25241901	-3.354565199	-4.648212044	-11.96972605	-4.991774573	-5.028726309	-2.650735019	-2.597063599	8.802987911	-2.362591232	0.959308404	15.23570488	1.768137547	-6.386819155	-8.795542799	-2.47179316	-7.330045262	18.24236155	-5.968253576	3.644259633	-7.177497191	-7.092354376	4.858635295
H	-2.481521687	-9.15197096	-5.879828979	-10.30171466	#WT	-7.686979746	-10.07805526	-1.709714852	16.48210871	0.296949409	-6.136227525	-9.791957328	-4.895817496	-5.543752593	-5.662408207	-0.189668613	-1.747008678	-8.12080986	0.339523024	7.353063798	9.016886132	11.42406397	-10.41486658	2.039271248	-6.283438158	-10.11570168	-5.184000052	-6.24602231	-5.714364866	-6.397294315	-8.500597981	-6.473941389	-6.074789859	6.799623306	2.915706857	7.754530543	-5.951002534	-2.48364237	8.974889588	-4.280432055	-0.716043352	16.0371059	-6.085270349	14.26273674	-9.678364981	11.10815021	-1.244519333	-5.481707115	-8.357905908
R	1.848569012	-5.329140575	-4.490004339	0.626890054	11.41951919	3.969713547	-6.218458542	#WT	13.13845256	11.21484161	2.103239711	6.86729122	16.71574532	3.579663006	6.452473526	10.50227715	5.473811088	-4.852784515	-2.415829415	8.891326888	9.001843463	-4.850316662	0.580939152	-3.152443033	-3.700257532	-1.821346875	21.00037444	2.039979377	#WT	-5.838206568	0.359588058	-3.947250461	-1.033362422	#WT	-4.82848441	11.32518569	1.34589676	18.51299463	9.358052315	-0.406819246	0.781783605	-2.977701461	0.642427042	8.840304583	6.393700738	8.761105156	13.34511946	0.383063036	#WT
K	0.824252309	-14.50333359	-11.74903108	-2.039292937	-7.510970127	-19.20776206	-14.04276431	-5.384242902	3.055558123	-12.90801366	-6.569279808	-8.200844689	#WT	-7.298164296	0.913743567	5.8521043	-2.063753341	-12.87440818	-7.229110222	-7.74153797	5.657754012	-11.71118576	-4.861940115	-3.082085196	-3.862030081	-9.78269805	#WT	-3.465045541	-1.931594818	-15.54669121	-2.325591583	-7.768738959	-5.618904215	8.672493412	-10.07244594	9.010500577	-10.26204931	#WT	19.47116112	-7.102985508	-14.54659663	-7.439487317	-7.609297742	4.660194358	-0.700164946	11.89324005	-4.050412248	-9.109083463	16.07627871
[truncated: 9 more columns]
