# Supplementary material for: Regulatory Approved Monoclonal Antibodies Contain Framework Mutations Predicted From Human Antibody Repertoires
Source: Front Immunol. 2021 Sep 27;12:728694. doi: 10.3389/fimmu.2021.728694 (PMC8503325; doi:10.3389/fimmu.2021.728694)
Supplement: Supplementary file 2 [file DataSheet_2.zip › Revised Data S1 - PSSMs/pssm_4-4_revised.csv]

	24	25	26	39	40	41	42	43	44	45	46	47	48	49	50	51	52	53	54	55	66	67	68	69	70	71	72	74	75	76	77	78	79	80	81	82	83	84	85	86	87	88	89	90	91	92	93	94	95
F	-2.743259732	1.997658261	8.552492265	-1.538463103	-3.765948279	8.775341965	11.97119234	-7.687080517	-10.3263825	12.00836985	-5.418185786	-12.3656903	-11.07392985	-17.1598992	0.006216132	-11.96612824	5.761301835	0.776995174	-11.18347195	6.008681889	-0.750012375	16.06037624	-9.628815038	-2.958336393	5.67530876	12.62240691	-11.08019937	-11.14799686	-13.26171456	5.684605067	-0.889643466	8.036185738	6.823927469	16.97909181	-4.653652688	2.913076551	8.23015661	-11.18306375	-7.808945591	-5.745911259	#WT	14.99519333	-1.385866689	-6.647525633	1.339175277	0.405289845	6.872355702	-7.018041157	-10.89219243
W	-9.003950349	-11.05029486	-7.651800457	#WT	0.178897333	#WT	-4.947293147	-0.690651525	-6.239780548	2.783340419	-5.540078682	0.018800059	-9.566837549	-6.65524705	-1.265857999	-1.178248499	#WT	-11.18581456	6.963873328	-5.748876383	-2.83016723	2.585686759	-9.883412683	-6.14986186	-6.882542194	-4.633241256	0.162135395	-7.041409145	-1.602300794	-8.378715834	-4.956971833	-8.538956507	-4.253197379	-1.357161877	-3.408877774	-5.080763261	-3.78512938	-7.807386594	-11.73224847	-6.589921168	-2.791225088	-13.07600321	-9.653141936	1.85450146	-3.816723957	-6.187500362	-10.40476218	-11.23842273	-10.72248786
Y	-9.003950349	-9.472516321	7.127363713	5.444535959	-3.296870821	-3.33249488	-9.453572061	-4.009250381	-2.109992177	-2.069731517	-4.084193038	-10.33202612	-7.898110064	-11.95041523	-10.82817528	-3.394509888	8.289440248	-13.21947874	-7.517288959	#WT	9.53136864	#WT	9.759651553	-6.263734528	2.349837552	-2.469976021	-3.021202914	-6.972177082	-6.018566412	-9.013056116	-5.559546495	-8.538956507	1.424517206	-1.479054773	5.528164843	-5.762809778	4.341851751	-3.842677543	4.85182445	8.62306213	6.865786389	10.96567285	-5.077998253	-1.851086252	-9.372545647	11.13459888	5.840772265	-10.87763787	-10.72248786
P	7.806817773	-0.087212575	8.963707553	-3.518848897	1.264837663	-1.233979849	-1.720865635	1.838220384	9.361543283	#WT	#WT	4.829709305	3.311910049	-0.218522191	9.767362436	-3.247820869	-0.982445075	-3.524125862	-3.521783253	2.287875302	-4.312844982	-1.248333817	-3.508548908	#WT	8.94025091	5.195232738	-1.611636124	6.272562531	1.945329256	-2.259132667	3.343741399	-0.253701419	6.985456474	9.136872077	6.505858626	6.966394398	14.00875148	-1.180823628	-2.317609621	5.369217913	3.045878113	6.187489738	4.424134711	1.335803072	2.900635384	6.660658774	6.866651137	-1.256568564	5.333616192
M	-9.836326534	-2.031154358	-14.61569613	6.280817944	-6.065234092	-14.23215694	4.14986083	-14.9031006	-14.36905603	-4.777105669	-12.50397435	-6.945095609	1.131780535	-21.91349752	5.880363275	-10.66760218	-10.52384673	9.757486318	-11.76125049	-16.60266232	-1.940084769	-10.13992319	-5.354056853	-12.94837772	-15.94718729	2.774829868	13.78753563	-7.256010728	-11.80582892	-0.776012242	-1.850942462	#WT	-4.537031025	20.07524649	-8.162476095	14.88890175	-16.45989621	5.856509552	-1.394393016	-4.682907343	1.633588926	-21.79431058	5.643501967	6.632171674	13.20050419	0.041696218	-15.82535688	12.33965746	-6.081283178
I	9.344781821	8.87586971	1.433371397	-3.800119055	5.27270316	-8.610274245	#WT	-11.29917641	-11.17753056	-3.627431544	-6.826259764	-5.232090075	-5.705155071	-11.5380165	-2.578098529	-5.363017429	-4.411099127	#WT	-5.661062871	-2.674870985	7.681549264	-2.601739834	2.87069465	-5.930730902	-4.766458153	9.852598204	2.341415322	-0.871989464	-8.228863759	13.0750855	14.74223817	#WT	-3.219533196	29.13786758	-1.198580427	-1.571939854	-7.021931628	-3.989366562	1.707486724	-6.269262519	19.36350842	-9.053983231	-0.07370803	7.949106849	4.034778076	10.29805664	-8.256723632	2.636369901	7.007225488
L	2.544415962	7.502273297	-0.072917909	7.039752158	4.243321314	5.344964742	15.49077006	1.290021085	5.568893148	10.917621	4.194550519	3.32803581	3.357083288	2.003259999	#WT	-1.398308378	7.810174862	14.39114586	-4.596066823	4.449209082	-2.050190243	7.550278805	-4.370161094	5.33285546	-2.95795935	#WT	7.110550146	-0.29211506	1.435692466	19.36417093	-0.486473846	15.60948077	11.70654077	30.51664357	1.764397513	14.90715784	-0.467644033	0.107584377	-0.028512562	11.5594738	21.97663553	-1.555220896	#WT	1.697812352	#WT	-2.003221318	-2.972635894	13.27644896	0.464516708
V	9.841592987	#WT	-1.875368777	-3.087237716	-1.074735131	-4.972279704	#WT	-4.373070601	-2.811836349	4.559550212	7.007318264	4.293558243	-1.16527484	1.672664321	12.25807047	1.820938118	-6.621396475	14.77865252	2.166540847	2.576442988	0.287572327	-0.510402877	-4.406986096	-4.646076336	-3.410859887	14.66383205	-3.656957912	-1.952223196	-6.297818891	#WT	5.298863447	15.28380153	0.788230058	#WT	8.128643095	8.289804973	-5.606110268	-2.79147089	-1.958696267	-1.683720726	17.64879559	6.365333058	7.533375881	-2.252840666	16.93066063	0.340222278	-2.305639521	#WT	-1.01652547
A	#WT	#WT	6.808295402	-5.769679671	11.27107639	-6.790794975	5.936967588	-2.669564328	0.360716605	18.18477557	#WT	9.979409116	5.998414813	8.597385268	-4.103774583	4.112710626	-6.748667757	-0.494360237	10.07977492	-0.285369816	2.528942783	-2.116618189	2.666457491	10.60165347	9.749711907	-0.614299837	1.741344555	2.900685653	-2.886233546	12.67434674	19.07990999	-2.806121283	13.97179785	21.70308345	14.90475376	12.58067668	13.58536338	10.03141673	-2.364641733	-2.017581251	-3.148569972	12.43887538	-6.787101567	1.753764575	-5.265957929	13.00817759	11.76985508	8.90958933	8.84289185
G	21.60833279	3.956442005	2.730826572	4.978047733	14.59278354	3.928765105	0.639741746	2.55270225	-0.871005775	5.798885889	4.259229027	#WT	10.21439299	#WT	-1.034797555	9.65636781	7.263541323	2.00470138	#WT	2.982827011	7.049313662	-2.295072827	1.294841811	-4.230070345	6.019396986	-2.399618183	4.34775566	19.6068292	2.728491309	3.212387429	0.898440872	-0.92576147	2.751711977	16.97909181	14.13536139	8.415114302	-1.129528874	6.649229642	2.48251508	-4.514850815	-7.597915016	-2.545973207	-6.043520687	5.569547569	-5.173892506	6.900364399	0.597389547	1.053713219	-4.641694773
C	-5.793653002	-6.07187134	2.511139205	7.118140383	0.322488271	5.407056019	-4.280296773	-3.128295688	-5.624604095	2.110877321	-3.506414499	-8.954104959	-13.40612009	-4.381781987	-10.99787984	-7.831714629	5.422127873	-9.553295751	-5.051952467	8.463195802	-9.104233165	5.74762639	-7.296624794	-10.52696964	-0.673058229	-9.752711925	-12.0457218	-1.312993196	-7.800106177	-7.109425775	-7.095748351	-10.29336821	-4.051909381	1.13238795	-2.255199103	-12.32391141	-2.176267884	-9.052161507	-5.111257835	-12.39306226	1.066641209	-2.252510824	-3.589701135	-8.467004903	-7.384189853	-3.432147923	0.523842535	-8.531048577	-4.808134972
S	19.52845816	8.448734415	#WT	-0.51966228	#WT	-0.134661041	-0.832502751	-2.568345404	3.418332024	23.94517398	11.3819514	2.710621161	3.624684297	3.079190486	-3.897692223	2.294666721	1.131388463	4.413876168	1.412129143	6.486445781	13.85062239	14.7884513	16.58818691	10.731926	#WT	1.145241579	9.761352275	#WT	-0.536596055	4.061606421	17.25089742	-1.051709579	#WT	8.545403174	5.921129223	9.998865115	#WT	14.75423926	15.58180829	1.184996359	6.487235904	#WT	-1.424848139	15.44310034	0.393824962	#WT	#WT	-2.335963666	12.4932827
T	#WT	10.57337047	11.81498056	-2.571519531	21.67425997	-8.417935396	2.595441448	-6.737916937	-3.584428381	18.87794219	6.660413559	-3.157019722	12.53999837	4.875881427	-3.274037563	-3.735877008	-4.682833079	2.756375832	-4.518102341	-3.37081002	11.92374579	-0.525505551	6.942749769	3.558622779	6.356898442	-0.051947023	10.9557584	12.3805239	-2.757062412	1.171967723	#WT	7.302371842	8.565933519	14.25068822	3.178527352	#WT	8.797645224	12.47840884	9.008484443	-0.01585014	-1.23475238	9.829108462	-4.770372481	16.30358106	-0.405138612	25.71907989	7.843575189	0.851379189	#WT
N	9.920028579	-3.10015727	-6.486420646	-12.25231184	18.09089121	-11.81074886	-4.244088096	-9.870249802	-6.239780548	-5.381843247	-8.66469181	-1.471840082	3.842399466	-7.816001621	-12.66660732	-4.24955198	-9.683750807	-3.493546854	-6.195929539	8.379471065	#WT	5.928375084	#WT	-5.286689021	-3.883355577	-9.627285414	17.65312304	8.676009904	-6.721771463	1.095576377	9.60704748	-3.85459025	-3.556865899	2.510309112	11.76729273	9.03230642	-3.405887225	16.66495989	#WT	4.362581866	-8.386804286	-5.942402979	-12.27583801	21.32156066	-11.50344789	18.40383904	-7.643814358	-16.3856479	2.458809267
Q	-10.24872526	-11.05029486	-11.61650951	-9.734388722	6.117127197	-6.790794975	-0.547108451	4.04671071	#WT	4.077007509	12.65694359	-4.333652886	19.74710258	-2.074748278	-2.480311052	10.61369644	-8.102438652	-18.9385995	-11.55996249	8.184948296	8.703639552	0.458133776	2.297826918	-1.891874672	1.411812607	-4.295908554	16.16683637	-4.845092139	8.358831993	-6.690365134	-1.767328041	-6.454085671	-1.501330169	8.123242656	6.900542236	4.335337138	-6.952699565	11.29513421	1.240310355	#WT	-7.363970926	-3.536873494	0.931746634	16.31255939	-1.423939435	-0.674751113	-5.651163863	-7.162284903	-7.250805557
D	15.81350185	-1.227937553	-2.872057576	-14.24066764	0.33530876	-17.23134356	-3.734451306	-7.687080517	0.241437368	-0.556724097	0.364567169	3.660186926	-5.452047153	-0.008096044	-11.174513	14.68647688	-9.090093675	-8.975517211	-3.552579908	7.729732505	16.08111605	5.828505598	8.473147418	-1.141665894	-4.932898352	-7.223574341	2.728269729	3.052280866	-5.096530893	-1.5344659	2.596585051	-10.78373142	-4.537031025	5.333886807	#WT	-2.03673778	-0.331708927	2.543439586	8.684279307	0.4921676	-7.930918642	-6.054796614	-13.06472728	10.53766498	-11.31110904	6.335316306	-3.598226099	-8.953521609	-6.893005808
E	-3.740715238	-8.051108243	-5.425797424	-13.2751452	-5.156273401	-7.971466321	-8.119579313	-3.974495884	5.557108542	-2.838542274	7.550088546	13.27035442	12.5253661	7.886125836	-10.50751663	#WT	-8.568147028	-11.5623051	-0.726808223	#WT	8.797366935	-7.738500882	-1.191408807	-9.093216584	-6.687310056	-8.838396144	17.92220419	-1.681050853	-2.860088985	-2.902289247	-6.259826969	-9.08739994	-4.39278728	13.84773512	16.00223798	16.40655897	-4.742402218	19.37896356	-2.607790622	12.92963221	-9.118382629	-5.08927418	-9.042707304	16.25775906	-5.706362656	0.800039691	-1.465543598	-1.567152909	-6.49937896
H	-4.828130568	-6.982966494	-1.442316493	-6.735202105	5.980404553	1.497857767	2.847705898	10.83578024	8.680372813	5.33391963	2.294348521	-4.008167788	-3.763696452	-5.792751189	-9.420101301	-1.590647228	-7.929339103	-7.840290216	-5.008465551	14.02678064	17.3405559	11.77606617	7.701561304	0.339376284	-2.151190254	-0.917227638	-1.366473165	-5.526114171	0.5845444	-7.73990791	-0.723841126	-7.532420386	-3.615736353	0.995014137	9.965789856	-2.532457184	-7.163810295	-3.397622722	9.91938514	21.9486199	-4.000964088	-3.350071321	-4.987851	13.19320012	-6.749849571	5.027759595	-3.761525164	-9.809496124	-8.069638972
R	-0.773699116	-2.964506297	-6.195914814	4.83998899	7.075915137	3.507682156	-1.068268315	#WT	8.530651204	6.43545214	2.530420426	7.845132008	16.33473222	10.88752062	4.579210865	-2.090461286	4.13057508	-3.976603147	2.612525087	#WT	11.73613874	-2.116618189	3.085407184	-0.818485	-3.440804032	0.457689767	18.54555086	11.79085484	#WT	-4.336042302	0.350903883	-1.962804734	0.360811041	14.52239382	2.935833185	16.44036069	-3.818285953	19.14336365	9.216749457	11.41766204	-4.888677822	-5.469907289	0.999356005	20.7243555	4.16825293	18.12567536	-3.028467787	-1.752179696	-0.331904177
K	0.152900312	-15.98052635	-14.61569613	-12.73357534	-5.688743551	-21.98494188	-17.206357	-5.643223368	3.83014449	-9.924330838	-4.751189412	2.307503387	#WT	-2.491564476	-10.82817528	0.084369374	-9.683750807	-11.36996625	-13.21713613	2.881331075	15.11035614	-2.094820099	10.90531094	-5.722164666	-6.81648119	-7.91427988	#WT	-4.406042749	-1.175750257	-6.624304131	-3.888830083	-0.803376012	-4.117970384	10.24667311	4.242569706	#WT	-8.50582327	#WT	14.21028067	8.351584638	-13.14040261	-9.16937438	-6.277464777	#WT	-5.917473386	11.95868986	-9.564666261	-12.29904595	-6.196674328
[truncated: 9 more columns]
