# Supplementary material for: Regulatory Approved Monoclonal Antibodies Contain Framework Mutations Predicted From Human Antibody Repertoires
Source: Front Immunol. 2021 Sep 27;12:728694. doi: 10.3389/fimmu.2021.728694 (PMC8503325; doi:10.3389/fimmu.2021.728694)
Supplement: Supplementary file 2 [file DataSheet_2.zip › Revised Data S1 - PSSMs/pssm_2-5_revised.csv]

	16	17	18	19	20	21	22	23	24	25	26	39	40	41	42	43	44	45	46	47	48	49	50	51	52	53	54	55	66	67	68	69	70	71	72	74	75	76	77	78	79	80	81	82	83	84	85	86	87
F	-11.67401794	-15.35368331	-20.10920426	1.674354863	-4.626112074	-3.315071202	-2.591158242	9.665975193	-4.618093008	#WT	3.370981847	-11.05526974	-7.804463266	-3.486700849	13.03308001	-11.09404371	-10.31214883	-4.42530048	-11.8408177	-14.25694225	-10.68775098	-10.29998017	-3.859296273	-4.158954616	10.09641806	5.588320201	1.109046615	19.77348364	13.18818784	14.82091417	-4.85397997	-5.311296529	9.518205098	5.098175999	-5.877345406	-1.926075259	-4.085343772	9.920897867	-2.050045793	7.843350008	3.493246376	-7.32805355	-6.882665961	-4.692751993	14.31236426	-8.609918494	-0.876218904	-3.186396994	0.162935892
W	-2.997116737	-1.146639498	-2.466059957	-4.614524203	-6.034186053	0.524211338	-7.653953187	10.21681867	-7.617279625	1.943206812	-0.797727149	9.522410286	-6.688859487	#WT	-12.34038233	0.004265573	-8.856263185	-1.95660328	-5.999804054	-1.81107622	-5.199014532	-2.845721297	0.761155799	-1.969815803	#WT	-2.053796002	-2.504432781	-4.915011668	4.492126849	3.649118438	0.922451711	-8.048165763	-8.588152393	-4.55823928	-0.77740936	-5.89078431	-2.470521969	-10.81015197	-8.31073641	-11.9061814	-11.8727336	-2.162056501	-12.50454865	-11.31931496	-4.364696319	-9.951931469	-17.34731121	-9.267190085	-3.440988303
Y	-6.920419619	-11.10972178	-4.603634389	-6.192302743	-5.713527404	-7.895569974	-6.986956813	3.529521007	-5.406982278	10.72437599	3.332859031	-10.54563295	-8.346033128	0.062002211	-9.717686259	-5.830808596	-5.279298028	-7.536880732	-11.26303916	-6.504157307	-7.688564359	-9.511090905	-12.48036558	-3.568004341	6.815607402	-11.1845021	-10.64038045	-0.720501095	13.10397735	#WT	-2.668478746	-9.931748601	2.851370974	-7.557425897	-3.455937328	-3.048957276	-14.25953679	-7.57702126	-7.345213976	-11.9061814	-6.91784728	-3.631073905	3.685153902	-9.21856553	4.481509379	-6.399621147	2.62190756	-3.799306268	-9.615994701
P	10.30123654	9.541766629	10.77316902	5.868865436	7.826520038	5.581988118	6.891099358	2.205574495	3.214087031	0.870841625	7.173267637	5.078489865	-1.15731226	-0.267826865	5.278246827	9.170129593	6.971804622	#WT	#WT	2.860492883	6.334327765	12.23153812	15.61316741	4.153983942	0.565447117	5.785530053	5.124363397	5.215252933	7.381394474	1.223328678	0.404673974	#WT	8.480704226	5.528317086	1.63720074	4.950405079	-4.296454502	3.726555519	5.185141154	-4.257664437	3.717847099	-4.438414852	2.212131953	10.09353191	11.95721953	1.02362031	-3.780304733	5.77014917	-3.994112009
M	-8.376305262	-11.10972178	-12.35641933	-3.746239831	6.155803626	-1.248418968	-6.23254511	-10.2035707	-1.217448027	-7.617081436	-9.369345502	8.998793155	-17.0643405	-11.23948579	5.076958829	-14.09323032	-13.31133545	-12.52442314	-20.26059902	-10.29223319	2.962069738	-12.51027752	4.859011098	-8.23050642	-11.18795506	-2.255084	-10.1844948	7.517907828	-2.913207331	-9.09120891	5.804264202	-15.55363129	-8.588152393	7.151656969	8.766612284	-1.685629422	2.535646866	8.77087663	6.468589306	5.726473421	6.274223144	7.438815492	-10.29425131	0.138114661	-9.574180283	-4.05303185	-2.089060745	-3.352837193	6.871093603
I	5.152911356	-11.68750032	2.47881422	-0.325723809	-1.811077149	-2.367245773	4.174290473	-2.597474783	9.55274213	7.002361108	-10.15823477	0.166087972	-7.323199768	-13.27314997	#WT	-7.832539707	-4.769661238	-5.859053535	-10.29751673	-7.748932221	-7.454620269	-8.003998609	-3.666957424	-12.47446795	-5.767360363	10.0601743	-4.523454271	16.4445025	1.44930714	2.987957415	7.264659394	-7.344960713	-5.176567048	2.336791619	0.31000597	1.836168243	0.197079449	12.32401997	9.68860673	#WT	14.24373991	-1.846083193	-4.517819625	12.71204133	-4.702029021	3.649145357	2.334078444	-6.104704403	4.776327459
L	2.327320408	2.550340147	0.109713301	#WT	2.240545532	#WT	9.263398707	10.39453246	2.174174599	18.92054706	-1.993051105	11.4141958	1.256264301	4.528401472	13.82947121	3.457257087	2.650120074	2.776041432	2.957505166	2.982960822	4.139679301	3.229236444	#WT	4.320715702	4.302564675	#WT	1.17221433	#WT	15.73062675	5.279133971	0.140064188	5.149386623	1.257979214	#WT	4.08573688	1.862000628	1.782297111	#WT	1.811636685	14.27921912	4.372800849	-1.384107595	-2.541466368	-0.478125569	3.089562559	-1.207479537	-2.852572161	14.17223348	8.264951843
V	7.884637746	-3.180303681	-0.139985491	9.574453149	7.355584252	8.865367015	10.34492089	3.400898451	8.271452978	15.91614164	-4.737640077	#WT	8.876392875	-2.310067685	18.87401781	-10.12852127	-3.015249534	-0.665050488	2.707806374	7.662130367	4.584616672	4.907063641	9.564263534	3.522895755	-0.96255539	14.76833829	8.241422997	18.86644851	7.073846825	1.03517244	-5.108577616	-1.742790636	-2.310526679	11.01324783	-1.175567005	-2.05150177	-7.517582673	17.43152594	0.479091791	18.69294117	3.005719555	-4.906645473	5.101770651	1.905271327	-2.756973634	-6.399621147	-5.776506244	-1.041909457	#WT
A	7.080918729	9.359603134	8.149326288	-2.057889131	5.86792188	-6.403475653	7.409065144	-4.908402518	13.85146471	5.345187466	10.69171321	4.879057716	20.0441908	3.3676469	0.399945014	-7.35127621	4.16738138	11.04312829	4.588868436	7.716387024	5.427199087	#WT	3.552610766	5.006787397	-2.768173746	2.335215255	#WT	2.793844855	3.6478943	-6.438360018	3.34850489	9.886884788	10.22206902	-3.037771666	6.879218028	11.64898629	0.119811116	0.574338395	13.37164237	1.117463167	18.63788147	3.669233748	8.082426569	14.17778905	12.33806216	1.659375309	0.184404318	-3.268816851	8.987780109
G	-6.526792771	-1.425891978	-1.726340667	-5.701939533	-2.562503746	-7.895569974	-0.738403404	2.421365498	2.393614325	0.254256443	-1.2151022	6.072504487	#WT	0.331319183	0.044108028	3.166751255	3.292320324	4.994732403	-2.198394068	#WT	9.440357135	11.16168991	0.183377259	8.037580522	8.90271033	-2.255084	16.60222606	1.2125327	9.448328539	-1.868913389	#WT	0.653139969	6.389714229	-3.458190622	9.813091531	13.87962294	6.280761481	-0.30549982	1.570446049	-2.197696758	-1.278121628	2.032454072	14.1376831	0.021688489	-1.154398971	6.22063478	2.664537576	0.165402783	5.513084633
C	-6.166007915	-9.355310079	-3.182226311	-9.368122524	-2.714340787	-6.779966195	-9.062027166	#WT	-4.865412416	10.51118452	-1.800712256	-2.33696237	0.68743491	4.097581281	-7.13089837	2.305139069	-5.857076568	-8.01814423	-8.841631087	-7.996251628	-2.337201728	-2.693884256	-0.221301732	-6.299461553	12.44668163	-3.615868856	-3.397232298	-0.478711288	3.431503628	6.06802324	0.513305077	-9.931748601	0.149343088	-1.1778203	-10.33241767	1.134487021	-10.29482774	-6.056553647	-7.56715553	-3.398984756	-3.821422601	-7.32805355	-9.159024311	-5.058624341	-0.14786285	-10.3643302	-8.629003842	-11.36793951	-10.86076961
S	10.92401269	1.020170934	9.933073098	0.874212241	12.45203974	0.023655163	9.570268588	5.265790497	21.44948645	5.284670233	#WT	-0.126665022	#WT	4.640069906	5.423296554	4.132273689	5.15721237	15.64488957	6.585974307	15.52940836	4.076741295	9.943132672	-1.382056303	4.524030832	5.771353643	2.589133583	14.09036285	6.243394573	11.67333078	6.577660031	#WT	13.45400946	#WT	0.453208781	9.435105082	#WT	7.652705655	-1.249863719	18.52599183	2.706231231	18.05895541	9.30811808	2.646328771	14.72129002	#WT	3.458348804	16.56338625	4.077113129	-1.461751399
T	#WT	0.714614959	#WT	-0.649815152	#WT	-1.140240542	#WT	-2.308907097	#WT	-1.866027609	10.36890321	-6.301671421	7.438789227	-4.853368658	7.476234317	-1.708739962	8.956384202	14.38578238	2.686332823	2.734457419	4.556336103	12.0203089	-1.326935664	-0.756973962	-4.679945034	1.750638738	14.56253084	6.897583108	6.393549144	-7.449190841	13.97168045	9.978653067	11.15235521	-2.440007356	10.62795192	20.93544913	3.901385256	-1.694039176	#WT	8.398533658	#WT	9.633401969	0.599598916	#WT	7.836717228	9.540145547	11.27981837	-2.044894564	-1.572703931
N	-5.675644705	-4.145826115	4.453607949	-2.332706027	-9.379710395	-10.19155154	1.313453848	-9.791171973	11.79112758	-10.16038241	-4.49719424	-10.08974731	4.772049756	-12.4842607	7.03265853	-1.527164579	12.86532678	-7.770824822	-8.841631087	-4.187017207	3.278331864	-10.75586582	-13.26925485	-2.584108582	-14.18714167	-8.763094025	-15.39397877	4.650070943	5.319435121	2.375048141	19.9231675	-5.311296529	1.734560751	-12.54496831	15.60292392	22.70291021	-0.508378615	-5.188269275	11.49198966	-1.10300319	9.712009226	7.059083575	6.769018597	8.934842338	-1.702842404	15.24154553	#WT	-0.269630234	-12.61518132
Q	-0.720758387	#WT	-15.35560594	-9.744613066	-2.136562247	-1.193991689	-6.593329965	-4.782976007	-1.995396933	-9.371493139	-7.380989708	-12.30004465	-3.49733402	-1.979608553	-8.096420804	-5.233044286	#WT	-3.526863292	1.213191277	-0.689935765	13.26233092	2.277923913	-0.179087625	12.2388185	-6.810847279	-9.083752673	-6.772909457	-3.384842455	7.433037681	-4.565395374	2.00986704	2.418893518	1.572282545	6.618190888	18.08646747	-4.347483336	-0.246061232	-3.138246238	-0.837203952	-10.81876607	-7.330246008	12.5546241	-2.763407922	4.048881104	-5.907997292	8.822848395	1.217127766	#WT	-5.372033171
D	-8.995489971	0.887024685	8.968594677	-5.550102492	-7.391354601	-11.15707397	-8.741368517	-5.037573653	3.679795407	-7.161195792	-6.193525721	-11.05526974	8.220159969	-9.861564625	-3.253604649	-2.233857669	8.460577447	-0.806929154	-4.299143497	0.495646547	1.764881136	0.415782703	-8.515656532	13.40476146	-6.088019012	-6.615055473	-3.873196455	-3.769710369	4.082621409	2.207224437	2.279620259	-7.344960713	-6.208150485	-13.33385758	5.704103878	12.32325768	-8.838942093	-9.219039329	-2.449736989	-6.574804537	-1.611125254	-4.22202418	#WT	-2.747696606	-6.228655941	2.117947641	15.13185941	-2.871573695	-8.371219788
E	-2.450654944	17.50943594	-7.850140413	-6.192302743	1.662766992	-8.437139837	-4.092038173	-15.41305467	-6.195871548	-6.950085062	-4.737640077	0.324891545	-2.569601448	-3.962665005	-2.377300049	-5.994107661	11.10989445	-10.77001144	-4.636476199	6.556150863	14.61898873	0.230049826	-5.374591248	#WT	-8.188768441	-11.76228064	0.190986211	-4.660414022	1.704740016	-10.68232155	-4.498142984	-0.983639707	-11.30808653	-1.853513986	18.49339256	-0.426261201	-4.752340146	-8.59985462	-2.312363176	-10.81876607	-5.034264442	11.00507488	9.450770551	-12.56408987	-6.065356876	15.25201247	4.080852172	11.35818362	0.558198314
H	10.70873305	7.171511393	-1.851767179	-0.024224948	8.73213462	0.805735758	-0.937376926	-3.695560677	1.55691339	-0.900505175	5.637840936	-4.923750259	5.320161917	-1.732289145	-0.67123423	3.74703307	10.62430567	4.119454476	1.936019544	11.60768771	3.798545319	-0.293843687	-1.668711542	12.93975693	2.307922505	1.074561749	-5.729422542	7.893780901	19.84134942	11.10587914	3.905341089	-1.568529032	-0.932605517	-2.235548297	11.29300099	5.753986763	5.612200503	2.1999286	-4.923805899	-9.227653429	-4.908837931	2.032454072	4.245796136	-1.87263555	-2.068714752	4.711981267	9.228742048	14.04324146	-5.109715788
R	7.577932721	12.20831552	-2.251458375	2.349371465	8.460553	2.092890165	7.575923988	5.420552115	2.950540238	2.441101637	1.559259217	-1.924563642	6.640876155	4.570615579	-1.242073054	#WT	12.49254555	8.862775092	1.027723815	11.93754194	18.86260365	-4.194764187	3.516998123	1.969365671	6.286951189	0.272927517	-4.763900108	2.881260185	#WT	0.838460764	18.08556491	4.255582598	0.299859539	1.145672631	22.25942097	12.65881105	#WT	1.033684184	5.076206155	-4.94228573	2.005322573	16.6459583	-7.083953959	-1.196941864	-4.474244237	18.36073248	3.697406298	11.50845803	-1.572703931
K	9.349166652	1.544351979	-7.850140413	-14.12172084	1.773719524	-20.15463383	-5.899541483	-14.16827975	-6.026166987	-17.12427808	-9.023007777	-15.29923127	-8.644559188	-20.23704564	-12.34038233	-4.83335309	7.703205884	-13.31331241	-11.8408177	2.582620378	#WT	-8.545568471	-10.27006824	3.799912682	-10.67831827	-13.21816629	-11.72779578	-12.29130606	8.867918858	-0.671427599	11.2323722	-5.048979146	-5.735654795	-6.546595073	#WT	5.243040176	6.826745997	-8.058284758	1.990354605	-6.065167747	-1.386300054	#WT	-5.839179045	-4.248576537	-7.585824489	#WT	13.66048858	5.912027836	-10.40488397
[truncated: 17 more columns]
