# Supplementary material for: Regulatory Approved Monoclonal Antibodies Contain Framework Mutations Predicted From Human Antibody Repertoires
Source: Front Immunol. 2021 Sep 27;12:728694. doi: 10.3389/fimmu.2021.728694 (PMC8503325; doi:10.3389/fimmu.2021.728694)
Supplement: Supplementary file 2 [file DataSheet_2.zip › Revised Data S1 - PSSMs/pssm_4-34_revised.csv]

	24	25	26	39	40	41	42	43	44	45	46	47	48	49	50	51	52	53	54	55	66	67	68	69	70	71	72	74	75	76	77	78	79	80	81	82	83	84	85	86	87	88	89	90	91	92	93	94	95
F	-9.559907949	6.279901528	16.86921696	0.416551782	-0.495574773	0.283198137	8.876974939	-4.331328481	-9.5763915	2.542747817	-10.65856598	-10.89870941	-9.640474038	-8.665315537	-5.624953281	-8.78015274	-0.979437743	1.266245526	-10.88682076	-6.870350908	-2.610396598	12.05596874	-7.216092582	-8.806009639	2.864367491	12.08287687	-8.570191855	-5.79227399	-16.25329473	5.478581379	1.234821941	3.328609202	7.080668749	2.975761201	-12.20381774	-8.582871669	6.835608506	-7.153764012	-5.82869909	-3.372487008	#WT	10.15780124	-3.740709857	-7.895247823	0.99726748	-2.068858726	8.740010227	-6.513497942	-9.18447359
W	-9.383274785	-1.78465175	-0.882324722	#WT	-1.118192176	#WT	-4.774250115	-4.668661183	-5.758371468	-0.691594062	-5.683026101	-0.087055368	-5.748487903	-1.34178901	-0.944077877	-0.880678783	#WT	-8.438007415	2.099420017	-7.860528176	-3.653883514	10.94407746	-5.497002802	-2.925116336	-3.012112848	-3.703414971	1.178794593	-7.011819026	-4.95975331	-7.112812701	-5.668976765	-7.998488786	2.268199973	-6.583379782	-11.04306316	-4.618162618	-2.109552148	-6.066348682	-5.46487887	-5.279500833	-4.234476848	-10.59504246	-7.547237421	-2.406511379	-4.191806486	-3.918371217	-11.4126908	-11.18141204	-13.48218627
Y	-14.89128481	-8.748547418	#WT	4.546732315	-1.144024562	3.738270398	-11.62119511	-15.53918568	-14.32998982	-5.931874681	-12.64692177	-11.98612474	-13.42854993	-11.12293229	-11.34407404	-7.177578077	7.766486579	-15.54378175	-9.826197535	6.893082198	13.91105387	#WT	1.424122386	-13.2610819	-0.012926231	-8.2728616	-5.497039135	-7.217901386	-13.25410811	-8.867224405	-6.578906422	-10.9976754	-0.887907192	-8.579581292	-0.553408992	-6.459989651	4.279311355	1.453234028	5.638795459	-1.275034274	6.473832261	12.50985588	-6.739896475	1.67821216	-11.99579808	5.657718308	2.674391345	-11.44372943	-8.58670928
P	6.530320992	-1.905692137	2.482734244	-2.808437979	2.155415081	2.300652303	2.213289937	3.122930397	9.06878948	#WT	#WT	2.398788325	7.62284492	6.388817962	9.735999355	-1.002571679	-0.178342791	1.339709288	-3.423985242	6.391099597	1.652838513	0.862531162	-1.632757241	#WT	9.024513273	5.901948653	0.057654138	8.563071648	2.166498638	-1.166259388	4.119026283	-1.605105641	5.636461686	0.510240299	-1.004289532	12.97383324	12.09508716	-1.312750362	-0.506821491	5.59282242	0.3417642	7.608476023	4.808629386	-0.368623758	2.710568075	5.699575096	10.78872567	-1.453688103	7.12701629
M	-4.990461321	3.047799079	-3.967195558	11.54157482	-4.784375167	-7.937817422	5.492097454	-12.19366134	-17.32917644	-9.598057672	-13.43581104	-10.03042504	5.553672863	-7.530088542	5.679180336	-10.38787542	5.449076578	9.541818971	-9.826197535	-10.7378219	-3.906991432	3.483731331	0.842248331	-9.849496555	-16.30738538	0.088578446	13.57580859	-7.902522679	-10.95812654	-0.087541371	0.439876811	21.04586898	-8.999339711	10.29440669	-14.8823457	13.58377311	-11.61674879	7.35901138	0.917248483	-7.273407509	-0.407477955	-12.9598888	6.80705011	8.87757448	14.62784773	-0.847663771	-14.41187742	15.3167663	-6.266166181
I	-2.894538341	10.21022927	-6.476018965	-3.475434353	6.115286891	-6.571149612	#WT	-10.32970171	-12.95206866	-7.074835211	-7.659379358	-8.146842199	3.330799886	-8.252916809	-2.31284155	-3.8798654	-1.932754494	#WT	-5.330999067	-2.318040586	6.138707428	-3.974119836	4.700770172	-8.654172599	-4.099528177	6.320380508	-1.947663307	0.373613519	-6.204528223	14.87397509	16.52278332	#WT	-0.648790463	20.4713171	-5.658982708	1.39460967	-3.584711372	-2.611276422	6.21992378	-5.924364618	15.86389788	-5.408391857	0.315095435	7.950491691	4.556936498	9.365758087	-8.550877996	2.715728078	10.50284741
L	2.035693143	10.58703077	0.549252366	8.407138957	1.736968956	8.234748827	14.96601	3.978904913	5.413903915	5.213723722	7.949328723	3.502240694	4.796954088	0.456640486	#WT	-1.906718451	5.504057135	14.22925527	0.910068334	-2.565359993	-1.522981268	4.358539506	-2.533428828	4.659022483	0.619592577	#WT	4.885103791	1.49336463	0.442622782	17.83879164	3.555650484	17.61272619	9.440382938	20.35308611	-5.586259792	3.581845475	-0.563047241	5.224835387	0.207464006	5.625072843	17.96183323	-0.345596912	#WT	0.349330945	#WT	-2.42828056	2.838076552	16.81085717	-2.694306525
V	13.33196075	#WT	2.130979075	-0.977441769	0.165044427	-3.022446553	19.67128329	-1.06982448	-0.739531187	1.387857973	-3.74045816	7.269436194	-1.068855686	2.297766748	13.02942926	3.38127409	-3.671957354	15.78276699	3.616344611	2.224447005	0.388790019	2.374459618	-3.445641614	-5.030830667	-6.011299465	12.9708177	0.07792074	-0.47039639	-6.650997298	#WT	5.993460346	15.78466388	2.291844358	#WT	4.441244204	5.304345516	-2.512346184	4.359824763	-2.32831844	-3.163416793	15.71663875	-3.49662057	7.558243583	4.95747316	20.28775101	2.746998391	-3.11038942	#WT	0.065966538
A	#WT	14.1045866	-2.232057434	-4.66052678	11.93203289	-8.751502815	1.119132243	-0.476167348	-2.685218748	16.59303751	5.942143979	12.8185348	3.419834132	10.48233191	-3.002257206	7.637561416	-6.536617747	0.381465093	15.05810159	4.288055333	1.918548222	2.611455342	-0.490833967	10.59852526	9.402037453	-5.075461168	1.681458116	2.506543845	-8.358631123	15.5233846	14.25942528	-3.160870123	9.11676857	15.73777466	8.082998553	14.15983258	10.84951045	3.04976411	0.852906603	-2.484773275	-4.73110036	9.412338684	-6.928052712	-0.58501443	-2.287313437	10.16986925	9.4398777	10.17511059	12.42609512
G	18.86843835	4.183777339	-1.391961512	4.232042195	14.17326113	3.933502535	0.885188153	1.416542623	-0.511746403	-1.309008711	-6.219790953	#WT	8.257791721	#WT	-0.66024423	7.694253941	7.530202791	2.012944901	#WT	6.288957454	4.542477211	0.555771205	2.372417544	-0.342299913	0.296270394	3.028626397	5.948041798	15.34149985	3.800768169	4.645694975	1.707317631	-5.762813585	2.280038316	13.52693648	11.9202992	-1.856126398	1.556630843	4.3670183	4.034556493	-4.169952915	-6.980555546	-3.769990096	-8.540585749	1.117310004	-3.802608412	9.094086121	-2.184746638	2.35226761	-2.990279082
C	-5.741887918	-6.478976382	5.475419114	7.44595283	2.547990814	5.128277913	-3.242819963	2.718251406	-3.80945908	8.126814573	-5.336688376	-7.665578702	-6.552069587	-0.701419869	-5.083383419	-4.554882002	5.404583521	-8.300633602	-4.948964756	-6.231542984	-7.521354503	6.171226995	-5.790465185	-15.47137925	-1.827855168	-8.2728616	-10.63380018	0.336944556	-8.50050979	-4.113626084	-5.898778288	-9.505581082	-4.578745017	-5.580394675	-11.04306316	-10.79316902	0.214617868	-10.819947	-5.753446556	-7.067325148	2.591708662	-0.388437972	-10.65881767	-8.982663153	-8.031089026	-0.754105279	0.617728302	-8.723795289	-2.484898968
S	14.6418778	6.143572556	20.02787461	1.497851334	#WT	0.739083781	2.117927143	1.916617174	3.648194785	22.75156947	11.97232389	9.075266826	1.867711725	3.727408723	-4.326427221	8.781301132	0.039534026	4.205749657	1.315309225	9.87384333	16.993861	10.07081001	17.17380448	14.54226378	#WT	0.298756752	5.162275525	#WT	0.656340871	2.819252163	18.96352979	-0.203489741	#WT	1.558940361	0.412113442	13.58033428	#WT	5.960341931	17.75485559	1.366807459	8.251585419	#WT	-2.017094808	12.88935604	-0.993646346	#WT	#WT	-2.947363608	13.5424885
T	16.22120344	-0.265289492	-0.107598841	-8.366406487	22.74166402	-7.697371585	3.0954855	-4.847731358	-4.883310413	18.21316387	1.251926906	3.299310604	5.865095837	-1.159850007	-3.591289098	-1.968094113	-2.415810787	4.250588521	-2.938214545	2.260355191	14.65316065	-3.49815568	9.578002951	3.61365906	7.363368166	-3.995227436	10.16654507	11.75722746	-4.310975538	1.60549467	#WT	9.599120075	8.179762659	10.71993194	-0.104289435	#WT	11.31868676	11.9350265	13.18194389	1.161423946	-2.46272279	8.469664314	-5.016281425	15.05407524	-2.320217867	24.26608206	6.872495699	1.381165663	#WT
N	2.906224678	-6.944684757	7.830322856	-6.75387345	18.42585883	-10.3592255	-4.065121844	-14.29441077	-6.761356575	-12.25090656	-5.755749018	-6.392430496	6.099039927	1.326517097	-11.34407404	-4.66875467	-13.00069936	-1.674070637	1.139869857	2.389526326	#WT	8.739645663	#WT	-7.155865913	-5.209076096	-7.307339166	16.21180178	11.43100274	-9.842522765	-6.445816327	7.835958947	-3.59830409	-2.100026013	-3.584193165	9.089361338	1.380210616	-0.518439509	13.8485834	#WT	1.992673184	-7.080029161	-5.841444141	-12.64717347	21.24487826	-13.90756936	19.52259552	-5.915511599	-14.44291604	4.153618069
Q	-9.744059641	-12.56656745	7.330585852	-8.095886425	2.656986796	-2.194041833	-6.772495997	-3.365806047	#WT	4.642658778	11.24971722	1.540379932	10.85738007	-7.008141895	-0.245764756	11.15941938	-10.00151274	-10.79018343	-8.264124681	12.59446129	5.697571989	-0.279281696	4.041605314	2.386366642	9.71554418	-0.321862847	14.3529207	-2.258220705	4.834642391	-1.140271852	1.527292141	-7.873062274	-0.719148301	3.226521492	0.657429186	-2.373387704	-5.205976827	10.00585651	2.547485766	#WT	-2.259861655	-3.913436769	1.613621495	12.93055569	-1.042538524	-1.016422662	-5.026573672	-7.588568294	-8.58670928
D	13.00367844	1.640476366	7.711665035	-9.657959279	4.099011525	-12.22318512	0.018684037	-1.554083417	1.658424737	-1.416515152	-10.43662442	6.666322257	-6.920539901	2.134467683	-11.92185258	13.71905114	-3.53743113	-7.124000438	-2.536271508	16.51275396	15.20036144	5.373646235	10.16339259	-7.484650219	-5.70210284	-8.698803099	-0.25831917	-0.317794269	-8.79903585	0.130335446	-0.060679364	-8.12765992	-1.940343256	-4.243358022	#WT	-3.595329258	-5.765064574	1.280709713	10.60001373	-0.43804342	-10.18103016	-7.711246994	-15.64636008	7.443554521	-11.99579808	7.834236228	-2.517750264	-10.26709626	-4.325335606
E	4.941152377	-6.478976382	-3.797490997	-13.26188347	-4.906268063	-13.81429776	-10.59836175	-2.686464695	5.030741187	-7.609701878	1.758335862	15.07720473	11.26417427	3.627552483	-8.482261232	#WT	-7.992503391	-6.92271244	1.400431544	#WT	0.723224265	-4.233293803	1.233736848	-4.42890186	-3.134005744	-5.341816733	17.04514932	-1.013445792	-1.992499765	-5.868037788	0.969666929	-7.295283735	2.350396154	6.938404407	15.80042392	2.108582653	-6.407264825	14.4498966	1.898707994	13.05939553	-6.341747622	-2.584407784	-9.301649125	16.65726172	-2.628191336	-0.68524051	-0.484086081	7.452203655	-2.914366404
H	-6.214383607	-6.478976382	15.3036875	-9.473807587	7.499363603	-5.678350095	-5.551301042	2.260008415	11.87971212	2.214537105	-0.262431407	0.291081326	-6.464654257	-5.812817939	-11.62332652	-2.49321182	3.029051563	-15.54378175	-6.380541843	1.318607057	13.80278951	15.65477631	12.1784812	-5.297186232	0.549802166	-0.132332768	0.197566474	-1.064053523	-3.291025825	-7.43347135	-4.733398476	-6.882885006	-0.488939137	-6.490324332	5.092988847	-7.231254002	-3.495493537	-0.047989677	10.34025085	17.05282949	-5.427431841	-2.88038034	-5.016281425	8.804724899	-5.352561057	5.386519808	-1.449608515	-9.873469415	-5.45014885
R	1.688325078	-3.896605963	4.622290315	6.237145802	9.952291209	4.478346287	6.61924034	#WT	10.10690555	3.857792671	2.280869567	9.020237625	18.04508098	9.528017981	6.483030975	-0.275941205	4.760817696	-1.530306194	6.465647952	4.369348976	11.34665675	1.503596634	6.669277712	1.484349055	0.351863171	1.580672766	17.04474867	10.92632516	#WT	4.040617218	1.484662124	-0.396783442	-0.719148301	6.317311889	-2.551164988	11.36343819	0.081471619	17.9859005	10.63395046	12.74774314	-2.034618376	-3.585838404	0.711073227	22.23772454	3.466631744	20.89613048	-2.184746638	-1.936532785	1.763319239
K	-7.349610602	-14.32097915	-7.790025942	-10.96590191	0.068241471	-20.32230778	-14.34112924	-3.196101486	3.058279038	-18.59561752	-9.471101988	-5.022229071	#WT	-10.87561288	-3.458142849	2.638815188	-9.80917389	-10.79018343	-8.975049469	8.788186193	17.22992922	0.878952099	12.34124988	0.268134718	-3.898240179	-6.089692315	#WT	-2.191651521	2.897804584	-3.231316054	0.617964155	1.216237656	-4.63682524	1.558940361	-0.954554367	16.12564157	-6.155140407	#WT	19.21674466	6.460125744	-11.35766333	-7.829799935	-4.492930165	#WT	-8.031089026	11.35117668	-11.15037342	-9.022321349	-6.605705929
[truncated: 9 more columns]
