# Supplementary material for: Regulatory Approved Monoclonal Antibodies Contain Framework Mutations Predicted From Human Antibody Repertoires
Source: Front Immunol. 2021 Sep 27;12:728694. doi: 10.3389/fimmu.2021.728694 (PMC8503325; doi:10.3389/fimmu.2021.728694)
Supplement: Supplementary file 2 [file DataSheet_2.zip › Revised Data S1 - PSSMs/pssm_3-33_revised.csv]

	24	25	26	39	40	41	42	43	44	45	46	47	48	49	50	51	52	53	54	55	66	67	68	69	70	71	72	74	75	76	77	78	79	80	81	82	83	84	85	86	87	88	89	90	91	92	93	94	95
F	-13.87156543	-10.85809416	3.577634022	13.25224876	3.199592268	-3.351377508	6.215771976	-7.344212592	-9.680315634	-6.217162774	-10.103036	-12.7279623	-13.89962929	-11.61112038	-5.946983916	-11.02131386	-4.588940417	-6.236606789	-9.77208083	15.91568365	21.97451023	14.15275424	-0.331100632	-8.657304434	8.153550959	-5.057568432	-8.719640627	-10.31910319	-9.043242116	#WT	1.995172906	6.948856007	7.02597613	-11.86330926	-6.154019998	-1.038319227	16.72877269	-6.880174722	-6.81741408	-3.678814114	8.056937812	#WT	0.114721891	-10.15162014	-0.434913399	-5.99254481	6.410953467	-2.767118972	-10.02634415
W	-3.42514985	-7.013030841	0.348008307	1.765510571	-3.973488062	#WT	-10.03618938	-2.314040165	-5.501005	-5.837920619	-6.676632448	-5.257746755	9.970741335	-0.753256936	-2.395946402	-0.417807921	#WT	-7.665533394	-4.450203231	-4.006192707	5.424779336	0.269515958	-9.210569794	-9.093477462	-8.008093337	-3.768479479	-1.648902205	-5.565504868	-4.443018747	-0.554423591	-12.66645082	-11.65068348	-1.409585329	-8.989549159	-10.68237504	-10.32863207	-7.604690835	-3.507747216	-13.17490765	-8.163573707	-7.332854945	3.163569482	-8.703767786	-9.268517566	-9.280041812	-13.24608171	-13.97915303	-8.62076595	-7.847630241
Y	-15.52873907	-14.49162106	2.770472888	-5.46532772	#WT	-4.123062335	-11.91249398	-5.77954411	-6.71795402	1.655067711	-9.7882127	-8.616564231	-10.34731897	-6.309078625	-9.709681949	-7.056604804	2.157856352	-7.526690092	-6.623675576	2.812421297	#WT	#WT	-7.094485754	1.382154378	4.540504029	-7.714334854	-3.528223125	-9.530213919	-4.889002986	9.671723044	-5.948119578	-5.536919097	6.73947193	-9.603841937	-0.709896634	4.014703692	7.28051389	-4.764458445	2.782385372	-5.269926752	-8.4509795	#WT	-4.35867183	-2.934059957	-9.554858708	3.341764039	-0.437876528	-9.64359931	-13.10492587
P	5.133104452	9.19883203	10.78557521	1.401968404	7.611238772	-2.494077143	1.445282631	3.64395724	5.065600972	11.50915128	#WT	-1.040412457	1.102445611	-1.354192306	11.58970857	-0.966491491	-1.974621714	0.700160817	2.41947913	-2.026439126	-5.889150223	-8.960313158	10.13286837	-1.179822262	11.47122589	-7.142439268	-7.706306528	-6.677716321	-0.716716821	-7.446352333	0.900555658	-5.05266016	5.661422993	-5.743043134	-1.614836655	-2.983921114	12.68717191	-3.11489782	3.86702348	4.328304303	3.549232657	-1.747808327	4.356778551	0.996639609	-6.591284734	-3.575585999	-3.603672018	8.415275963	-1.957585905
M	-13.49507489	-2.036143229	-11.15309501	#WT	-8.627153265	-12.54284365	-6.727806134	-9.185165414	-11.04907931	-9.453965023	-9.942761688	-8.853714629	4.267203831	-11.38333559	2.33894092	-14.02050047	-6.389629692	8.501430224	-7.607571335	12.49067529	-0.850381603	-0.950204388	9.503536015	-7.517520397	-5.849002643	8.277583748	7.625435955	-7.067792154	-0.110749832	5.002653914	7.936503854	9.50590665	-3.800667683	-3.716897479	-7.322403566	0.093796001	-5.669965055	9.309065581	-4.368741189	17.03639382	13.06565759	-6.780659128	7.64743591	-6.336416195	#WT	-7.417413032	-9.160487144	5.905818042	-10.89462852
I	5.581195612	-1.985237799	-7.295228713	18.43957156	-8.56828281	-8.192039363	14.39512274	-10.65418282	-8.100500422	-4.073434612	-9.153872419	-7.243890992	-6.049606295	-10.86138895	-1.869228654	-4.582535894	-4.635217988	6.379183536	-6.009382797	18.32139039	3.320272277	-5.683862989	9.969891524	-3.194577843	-7.48152145	5.634602799	-0.148022274	-7.108805841	-1.96463515	9.276022665	15.42105258	#WT	-2.613972993	6.696046207	-4.301636298	11.07192242	-0.965704916	-0.700493108	-0.425830228	12.48626117	7.889970318	0.883430518	2.7979352	-5.159783031	13.845629	4.828905856	6.20099101	-3.591474929	1.840635148
L	4.247751373	0.497189538	-2.090073825	13.62948225	4.047161074	0.88395608	10.34441829	1.29628608	6.497485839	1.671103227	4.580864817	-0.123235908	0.663574978	0.01179254	#WT	-1.810191071	4.417241645	16.29568896	-2.658966525	23.00172758	8.875689103	0.246842133	8.136062749	-6.542898251	-2.959363944	10.05992612	-3.946056535	-3.772801661	1.772833006	12.24611596	4.401443085	10.36650428	0.997571242	-2.425344687	-0.090086242	-1.171781412	3.532393473	7.80258961	-5.127296452	3.961577189	#WT	3.384566192	#WT	6.566287594	15.09096	-4.396645764	-3.675788882	#WT	-3.206425555
V	18.18901904	15.36241214	-3.330519662	14.68450601	-0.73822954	-4.718537879	#WT	-0.996207448	-4.105355759	10.37480287	-0.019194853	4.670688069	2.411188704	0.4796145	5.65225171	4.793452645	-2.115242741	#WT	4.580513194	#WT	6.01179355	-0.133094225	16.82697607	3.048318733	-1.959112372	#WT	-1.017227755	0.98079666	-2.793963141	8.815561799	4.71073931	18.90057843	-2.5703399	-3.909236329	2.937473668	2.986626226	3.898929684	-2.861233302	-5.890353337	5.218196927	24.40219616	-0.16937662	10.82907621	-2.523061298	12.27993469	0.320924774	-4.385415272	10.39854468	-6.371414513
A	#WT	#WT	8.590936317	-1.378725773	-2.733770907	-6.265217933	12.78166797	-1.271510213	-2.284066191	#WT	6.255949122	6.086633888	6.907852255	3.718763689	-3.985503437	4.515620921	-2.743432472	6.1633093	#WT	15.30494565	2.439438848	-5.021131683	#WT	9.846628747	13.17529989	#WT	-0.780617833	3.880361898	-7.099300334	-5.827875735	13.85633257	4.460188881	6.973681743	-5.180314737	4.386427934	-2.22950941	16.29776707	7.863707034	-3.048526303	11.55325224	7.337885889	-3.152265999	-5.476796385	-3.689204974	-1.66248387	3.423776357	0.215580927	-3.905290446	0.917966253
G	10.60141148	12.66429167	-0.835564573	1.598552384	2.498426557	5.356574266	4.827536359	1.769583866	6.665110492	9.570755023	-0.819213426	#WT	4.036704147	#WT	2.737253109	7.929013826	10.73247777	4.681167107	12.68936449	9.814143534	9.74520372	-0.388694805	20.22441833	11.22417563	9.091524999	3.543788262	2.564168443	#WT	1.767527167	-4.606177739	-0.909350958	-1.770245949	-2.414014103	6.978264792	6.183979692	5.925576441	3.771321528	9.3035147	6.167768794	-1.490763148	-3.411200096	-5.74793568	-3.299911649	-4.092446213	-5.690613147	3.028298927	15.95100546	-6.298074968	14.04541508
C	-4.364368788	-5.112828843	1.149207433	-8.521076079	-4.180556838	2.877763102	-5.644537342	2.007915749	-7.950419076	-3.335153073	-10.02215679	-0.863779293	-3.488535639	-1.925731607	-7.364858379	-2.616275017	7.371694077	-7.618755515	-3.12300846	-0.682704339	3.978129367	5.916680322	-4.074937162	-7.209894624	0.713606361	-6.863186789	-7.005479554	0.032711886	-4.420772365	5.65635605	-4.791082285	-6.246827343	7.18980021	-5.34158477	-8.342353279	-7.243761237	-0.056117484	-12.39933659	-9.079070032	-7.671349059	-2.411200096	6.067235406	-5.560816727	-7.361503742	-3.926532363	-4.105301302	1.209118903	-7.140548968	-8.092153583
S	12.83119513	7.524769438	#WT	1.061373097	10.69916097	3.811297985	2.985762013	2.545420602	0.46233232	11.89857374	2.789276555	4.102455736	7.496446577	3.45369671	1.166993097	4.846414281	5.096116707	3.564606364	14.71784984	9.87150952	11.4369987	9.081285074	18.74513518	1.91823976	#WT	-3.16949632	1.874229355	3.30768886	6.644984268	5.641215629	16.63015688	2.036662019	#WT	6.624242785	-0.535141062	12.34002306	#WT	2.5527571	17.33294695	16.62396427	6.758045049	19.80977303	-2.5757935	-1.184784054	-2.735206786	18.2891667	#WT	-0.383722076	11.73991634
T	17.47918279	16.02724324	6.630831512	5.438480876	0.8136784	-7.83759121	-2.391582864	-4.632855091	-2.896109938	13.75467143	0.628477307	-5.97816247	8.75275853	-7.440872925	-7.409237349	-3.66379134	-4.612017334	0.652273559	14.67614114	9.173014417	6.445422409	-7.652370529	15.38698233	-3.013921515	7.282970821	-1.431568109	7.468636493	-0.679343087	3.860510184	-4.083705247	#WT	8.039977471	5.503103686	1.799382208	-4.900995489	13.52748705	10.60030645	#WT	8.4711378	#WT	2.245160162	2.542931082	-1.693345738	-2.63656057	6.137735348	13.70544795	11.60964646	-4.842189324	15.19174799
N	-6.868511923	-12.37338913	-4.948639416	-9.765850992	13.30629293	-16.16121497	-9.167905004	-9.670287058	-7.573928535	-9.89436975	-11.77656849	-4.925726406	2.846616099	-9.817902032	-13.27581628	-6.777352325	-9.251442496	-8.726156616	-9.203801551	0.524031545	15.29629324	4.03049539	-2.799797832	18.31192674	-4.596507992	-8.159781623	10.06624594	0.98079666	-2.131321988	-1.736162256	6.936069993	-0.100088317	-1.839726416	-1.851057	5.332831627	#WT	-0.07223263	15.88677726	#WT	-0.525240714	-7.880140675	10.13803333	-8.882837961	-1.68543719	-7.969205896	#WT	19.50220123	-11.0850859	-3.206425555
Q	-4.386277249	-10.85809416	-4.727955868	-8.578387005	11.94478688	-2.924897334	-3.2024362	4.582351612	#WT	-1.248785294	1.779973866	-4.079849706	17.64978503	-5.884210402	-1.119779005	11.73383824	-5.313861507	6.923875929	-0.02694664	6.266015823	9.287519908	0.7875204	-0.213009943	0.80354382	-7.135183725	-8.774958076	12.03281113	-8.681642163	16.81655591	-2.083493417	-0.773517465	-9.705628093	2.348879413	-3.87007849	-1.939056548	-0.271389735	-4.381261727	16.60870343	-0.122062602	-2.113380552	3.25911173	-2.517925717	-1.150414998	#WT	-6.450559756	2.282540498	-3.098010342	3.058605222	2.427271238
D	-0.278981072	2.384963496	-1.987352997	-7.465406391	7.836028783	-6.654018331	-0.890939021	-4.868071241	5.711734665	-1.074247995	-7.103849382	10.41985262	-8.368082068	-5.884210402	-5.353326784	12.53512184	-4.29963036	-5.697025854	-7.942416592	9.079811265	14.08131919	-0.586222996	1.913267062	#WT	-3.719817767	-6.786602282	-3.420938828	8.3990528	-6.59424471	-3.98236779	-3.39780578	-4.878063669	-4.766190117	-6.791996774	#WT	18.83044815	4.932271432	4.819089699	15.16699472	-4.838146529	-9.108740199	12.712968	-10.4875146	9.81112727	-11.71812394	19.63968823	10.67562534	-11.61995257	-9.871795163
E	17.81293982	-1.450371132	-1.21117126	-7.290557889	-0.652920742	-6.617193329	-9.102837437	-5.273224232	3.971937393	-0.404377551	-12.86398382	2.995817423	10.07769976	0.709416022	-8.820744022	#WT	-7.363884544	1.361321841	0.091174753	-3.362585102	7.315697997	-6.223443924	10.63361015	16.06101107	-5.35312393	5.400419752	12.9825163	-4.658062657	-1.556812743	-5.827875735	-3.276886208	-3.917433165	-3.242162724	-3.642293706	11.90716853	2.782488763	3.56386206	15.47518715	3.886426704	-2.100521964	-3.359586224	-0.689230443	-7.856798293	17.55891725	-4.848809346	5.115331996	-2.274790803	-5.345886633	0.771277234
H	-9.319255107	-7.858907541	-2.262377912	-8.815537402	#WT	-9.920147571	-2.364283646	11.15637683	7.205397181	-5.27150378	-10.2694762	-3.921046134	-4.570887291	-3.70515443	-12.34504835	-3.018348742	-3.390443075	6.044275137	-2.884769669	1.914958163	17.60453369	13.80725422	-9.345796789	3.985217612	-9.168847908	-13.71270809	-1.140568505	-7.633923548	-2.291103034	-2.589902373	-7.22459362	-8.59341664	-0.641031934	-4.753548829	1.237261984	3.515274665	-3.389594732	5.692827315	7.522079723	-7.489136382	3.699038424	13.957535	-4.35867183	14.91697504	-5.778621164	9.809590717	-2.82074679	-7.701031369	-9.871795163
R	0.574595114	-6.104495838	-5.315991809	-0.404470921	11.89342828	4.682275735	-3.76608219	#WT	9.61027332	1.239454736	10.55311011	1.016974573	14.84028547	9.970091064	6.047773624	-0.683458398	5.704160976	-1.678934077	-2.994317587	7.585674668	8.611679563	-3.802035846	6.698985601	-0.845649042	-3.187148728	-2.416400988	20.83701364	0.643979096	#WT	-4.18747309	1.482386752	-2.940179378	-0.918431744	#WT	-3.852213555	5.935674256	2.112154989	18.73925394	12.18656659	7.99033399	-0.867899123	-0.153079381	1.687630762	8.304102434	4.295638733	4.524906156	13.27909654	2.910595613	#WT
K	1.990416475	-11.97369794	-12.96059832	-4.533653529	-9.264614291	-15.0004604	-16.5441994	-5.632855091	0.231123443	-7.052542716	-10.53179358	-12.3020208	#WT	-10.6690501	-13.10611172	2.496138696	-12.98576724	-6.006222478	-7.296787727	-8.116183422	12.45746678	-7.423379973	2.594783287	6.571207692	-5.550476583	-4.205511447	#WT	-4.776615598	0.990302168	-4.063246998	-1.33359343	-4.853686638	-5.701768406	12.44265954	-4.660549652	8.614667709	-5.276338207	#WT	17.37614968	6.258302914	-7.164798417	-3.876573298	-8.531814895	4.404272663	-0.692385114	8.562392894	-0.890895718	-4.890000989	12.48444431
[truncated: 9 more columns]
