# Supplementary material for: Regulatory Approved Monoclonal Antibodies Contain Framework Mutations Predicted From Human Antibody Repertoires
Source: Front Immunol. 2021 Sep 27;12:728694. doi: 10.3389/fimmu.2021.728694 (PMC8503325; doi:10.3389/fimmu.2021.728694)
Supplement: Supplementary file 2 [file DataSheet_2.zip › Revised Data S1 - PSSMs/pssm_3-23_revised.csv]

	24	25	26	39	40	41	42	43	44	45	46	47	48	49	50	51	52	53	54	55	66	67	68	69	70	71	72	74	75	76	77	78	79	80	81	82	83	84	85	86	87	88	89	90	91	92	93	94	95
F	-10.44877231	-6.739217562	1.118078618	3.536378806	-7.029475909	-4.844310111	9.200156699	-4.596161427	-4.151341891	-7.971007995	-10.33109444	-8.162347323	-9.362798756	-17.21780913	-5.813205557	-7.483174111	10.60161828	3.850712432	-8.493375059	2.610918899	20.67628692	11.71258301	-12.7752066	-9.892957664	7.011964485	-0.663709444	-12.07997293	-11.74038272	-10.01785324	#WT	4.419948914	7.007287841	10.12921836	-10.95599842	-8.950890354	-5.686314409	10.3951281	-12.41517914	-6.947084639	-3.542730264	9.127864427	22.21424662	3.169320989	-8.158309772	-1.116273352	-1.583200531	0.065422695	-2.517351825	-6.207595154
W	-5.695173992	-10.03693024	4.938229608	4.894911235	-6.925207932	#WT	-8.250857098	-4.263157801	-6.344296884	-9.662251984	-11.57586936	1.089810174	-6.030608513	-0.893405837	-8.156649153	-6.126005563	#WT	-1.685045901	0.205658732	-8.275705752	12.12314366	9.913290157	-3.927728092	-6.692483049	-2.568571398	-2.889712477	-3.166433418	-6.409005857	1.781283009	1.533642301	-3.444073812	-8.966170214	-7.68958117	-6.743969963	-12.11337604	-9.082744182	-7.027728571	-5.988048327	-11.50397128	-4.742196788	-5.256353382	4.103369487	-7.768888421	-11.29064264	-9.720206356	-17.29415392	-9.744478579	-10.79754324	-8.886123122
Y	-14.19153981	-10.95124602	1.148875272	-9.681562617	5.54669776	-5.232054005	-12.87130917	-2.183002945	-4.706835858	-10.05587883	-12.19505406	-9.916759027	-6.111487721	-11.79721443	-17.154209	-6.84883383	6.290130675	-8.162903109	-10.24778676	6.621187429	#WT	#WT	-9.399529439	-0.162674935	1.757809989	-6.301297822	-4.984948689	-11.44185666	-7.018666627	5.701975485	-3.771672177	-5.098699225	6.676753455	-7.146764	-0.670698943	5.202635572	7.140508602	-6.793296451	4.695980575	-0.235917875	-6.977092452	#WT	-5.416712407	0.223845984	-9.3594215	7.264952159	1.453962051	-14.88414518	-9.929610038
P	6.537014545	6.922889706	7.605435086	4.558278737	4.321110957	-0.806054048	2.478519567	4.660320819	6.186058246	13.91421007	#WT	0.238662108	3.276147962	4.714891564	12.46615752	-0.850460595	2.023824291	2.393142837	4.617745777	3.840601674	-3.542929214	-4.246167348	10.60878285	0.665894503	9.446626747	-4.056522909	-4.163888924	-13.19626836	-2.585726955	-7.227719273	2.078335266	-4.107032231	6.481253969	-3.793129231	-3.417315046	-2.323307572	17.25601933	-4.047217752	0.155442483	4.99261342	4.820162536	-2.365052781	4.78398551	2.059370159	-7.114646586	-4.278133871	-2.743120239	6.687939676	-2.811165382
M	-9.091603764	-5.148104923	-17.26478498	#WT	4.274915731	-17.22880047	-6.067687812	-11.56005709	-7.887597857	-6.954877831	-6.196680831	-7.017046024	9.105749059	-8.955387399	3.367276575	-12.84720706	-11.17523442	-4.252621338	-10.46972832	-5.506320657	-0.856667711	-11.21006302	-5.890706032	-20.06715068	-12.79859631	9.256835956	3.535144867	-14.16179079	-11.47373889	-1.996654657	-2.132213653	10.24357159	-9.628144565	-7.475548307	-12.11337604	-4.859635278	-10.69391156	6.647906243	-3.043176284	17.56362297	11.63532481	-9.77695982	9.153279179	-12.53541755	#WT	-3.238464258	-9.213989162	5.841198582	-8.308344583
I	3.30238586	1.829083879	-6.166475699	13.80743456	4.853661719	-8.510493102	15.35614621	-5.561683861	-5.413528947	-1.242470672	-10.553036	-8.574746051	-4.439495875	-9.841514731	-5.294836349	-7.598565261	-6.421636097	14.52339281	-7.951805196	5.699569316	2.688063883	-8.636817898	5.353059353	-8.64818275	-7.2126218	9.102114251	-5.320536317	-12.06104137	-5.773891713	5.45529715	14.86541202	#WT	-3.356401805	0.161845482	-7.706115441	7.081890055	-1.213507029	-3.508715534	4.318248986	13.78918694	7.335566798	6.034414354	3.528186611	-4.219904216	14.07556648	8.138289564	6.22637306	-2.079235864	1.461169442
L	9.119082044	5.141812902	-1.468709271	18.01147343	3.835340259	1.812220042	11.8332948	6.822806502	13.66585474	3.937349089	5.933211886	5.364568358	1.301757469	0.479991632	#WT	-0.127632329	4.819893736	13.33540233	3.05749019	8.477746334	10.65214875	3.341237778	1.215068303	-5.004132348	-2.875029471	13.74182896	0.119952259	-3.022075345	2.556671764	14.19355839	3.799074335	13.27666539	0.572840558	-0.246656883	-0.054667961	-1.499663805	3.097126263	2.325473334	-2.728352985	4.601700788	#WT	5.504367566	#WT	8.805226494	18.6788934	-3.196658023	-4.24400017	#WT	-3.045109472
V	20.14930093	19.99678667	0.747203796	13.64762763	0.962804001	-6.56792516	#WT	-0.784113669	-2.52031281	14.18627473	-0.896620717	7.390313726	3.485482092	0.406961854	4.497424609	3.114248455	-3.160132096	#WT	-2.423480996	18.98559484	6.229871988	-1.887018066	12.41361029	3.171125622	0.853088251	#WT	0.69524906	0.644107646	-2.622868056	9.67104195	10.41465993	19.46343938	-0.184115639	-1.255233519	4.176457869	-0.126990566	1.91801136	-0.351347429	-5.294487319	6.782776238	22.27415827	1.306193887	13.93884596	-1.014635239	13.95387138	0.931350093	-2.780582911	9.614689842	-5.810351999
A	#WT	#WT	9.378210368	-1.510681898	14.46786627	1.138582207	11.15738077	-5.783625414	-0.99852097	#WT	9.549397351	10.45741691	3.016743736	5.346757204	-5.973479867	7.791789053	-4.104495996	7.38750563	20.3434859	#WT	-1.342706171	-1.440548992	#WT	12.07844554	11.76152085	11.812521	0.119952259	4.938548556	-7.685663001	-1.655287538	15.59362725	1.321003414	8.810792106	1.227550221	4.524575118	-0.545695214	16.54913807	4.394848132	1.791301245	13.02049139	3.258948622	-1.959107315	-1.800668004	-0.989551622	-0.722646504	2.212033193	4.746958747	-4.452832277	1.302762306
G	10.95760924	16.91613049	3.821497805	-2.87084796	14.32079758	7.136955441	5.209012671	4.626223624	1.216804747	15.09642712	-4.225878455	#WT	7.835852947	#WT	-3.980829372	8.557262432	6.417194308	4.320885259	5.486030149	25.06139334	-0.518658981	-1.010190924	14.38918638	10.60015462	6.249657833	1.451487116	4.29388132	#WT	1.415807098	-4.507785135	-2.89455737	-1.489077977	-0.701713631	7.36460638	7.263445441	4.137924573	4.784866205	6.193487597	7.849356966	0.521038323	-4.570083428	-3.928667931	-3.756367705	-4.605999449	-6.536868047	5.145158807	15.54819359	-8.587245889	13.15882168
C	-9.814432031	-3.886719964	0.764007357	-7.624446281	4.89410044	2.609948767	-4.742033691	2.1548924	-6.520930048	-1.007112327	-9.365572009	0.065946474	-2.539628066	-1.803335494	-10.19031334	-7.370780476	8.092039142	-3.50040103	-0.506646031	7.078027083	3.815030783	4.443197363	-0.903163621	-12.31436574	1.253272683	-7.055709526	-2.723292737	-2.704361175	-5.403844824	5.613892817	-3.489382202	-8.097885842	0.063203768	-4.894457472	-10.24941641	-10.00686045	-0.231889431	-13.20406841	-6.947084639	-7.622830464	-10.07809345	5.369962474	-7.206160024	-10.3251202	-9.912545205	-7.440619554	-0.013250593	-10.13054686	-8.734286082
S	12.2737724	5.497162559	#WT	0.861649151	#WT	2.336579241	4.330001522	2.056827882	4.342279296	12.09539284	6.373941957	-0.475623389	13.36966285	2.929756098	0.396278407	1.947438024	5.086549666	0.934898561	#WT	22.83602733	12.9124818	8.439732721	15.07533819	2.509157618	#WT	-1.605779725	6.063395698	4.320370808	1.940086582	7.232724395	16.71375693	3.697572628	#WT	9.130070226	2.513624434	14.78008021	#WT	2.580753942	20.22951731	15.85353893	-0.115011168	16.7651234	-2.114349637	-1.578062483	-5.793287166	19.65674586	#WT	-2.015603664	12.69756629
T	16.56874403	14.61665479	7.853521201	5.781998077	22.82778159	-6.300195754	0.320761254	-5.215346136	-5.344296884	16.21547216	2.883298878	-3.632991493	9.032409818	-5.500315139	-7.413068273	-2.128139939	-6.159318714	-3.78579533	6.498048478	22.70365784	7.154190459	-3.784876442	15.74098413	0.556806919	7.823687114	2.370607907	11.04379078	-6.593157548	-3.44170147	-1.338893957	#WT	11.67344365	9.877524262	8.656159172	-1.707742207	14.78208977	10.50398696	9.298920687	11.49006248	#WT	7.945904522	2.157884139	-3.391780642	-2.500814436	5.969515212	14.10167615	14.74753218	-7.342470975	15.26212001
N	-12.81361865	-11.49281588	-3.558935197	-9.873901467	21.65742325	-11.50967972	-3.776511257	-5.020113998	-7.202976564	-12.47728691	-12.91788233	-7.017046024	3.276147962	-13.70898572	-15.3997973	-1.809841209	-9.604974405	0.159201105	0.883679091	2.324428762	17.70665976	6.967095112	-8.732533065	12.04233399	-3.162228531	-5.968294196	9.014575211	-6.062668132	-5.54808857	-7.930924324	5.659229335	1.96884	-1.372696105	1.507754821	4.643897356	#WT	1.878735039	15.73800642	#WT	1.149709276	-13.74427644	9.292922915	-10.53413095	-3.191519974	-9.189716939	#WT	17.92693931	-14.30636664	-2.661946744
Q	0.921118587	-12.45833832	-5.475770161	-4.684130118	0.878783658	-4.159688818	-10.07341055	3.261120419	#WT	-0.881685816	11.71574397	0.785761571	13.56255243	-4.420920037	-0.755839611	14.77897457	-6.999414636	-1.595210598	0.575705621	-5.833035167	5.510865659	0.769748356	-1.646744501	1.598978464	-3.120014423	-3.904685868	16.09379517	-9.592344165	7.869699273	-6.17651262	-2.267440648	-6.952584543	-4.571841612	2.289498075	-3.033396328	3.442090754	5.990834476	14.0580811	3.105626179	-1.537626658	5.427476423	-0.587061119	0.43978216	#WT	-5.571345613	1.343748821	-4.24400017	2.364374372	1.865848432
D	0.20725492	5.25151513	-2.732256065	-6.974188464	6.118703235	-5.232054005	-2.022099553	-0.141089166	2.874663623	1.83659966	-6.033381765	4.65323256	-3.236527196	0.295052728	-2.659469952	13.29499244	-10.20971198	-0.66539878	-2.423480996	4.550151836	8.695367794	5.045409014	-6.054005097	#WT	-6.514828772	-8.23234269	-3.428750801	8.39983506	-7.932982408	-6.815320545	-0.355669361	0.663908445	-6.268173092	-7.709492397	#WT	16.49680785	1.211738665	5.135308268	16.89887884	-9.149457384	-13.74427644	9.943793921	-11.55696431	3.730569459	-13.78001619	18.84967066	6.249774478	-14.88414518	-10.56395032
E	17.07484142	-6.551061324	-3.209095317	-8.531888492	-6.001091667	-7.158875435	-8.828635638	-4.426456866	8.086202639	-1.972634761	-7.441455744	13.60134145	12.39326877	2.686666617	-6.681489929	#WT	-7.66641101	-8.740681649	-0.053038309	3.481394112	1.09165028	-6.932428851	6.126026207	16.82089865	-5.994974949	-1.057336292	13.45747101	-9.23155931	-4.071299931	-11.4716808	-4.342511001	-4.26632304	-7.022584796	-4.254420136	11.57861804	3.386497976	-0.828067339	15.63113673	2.515156672	-1.233373381	-5.393727195	-2.22546288	-9.707451817	16.4513962	-5.947836154	2.822467825	-3.257422163	-8.587245889	-1.426348741
H	-10.93003581	-8.640318284	-6.889303966	-8.830414552	11.36242405	-5.033840189	-4.565400527	11.64454657	10.42762856	-4.378164246	-4.332721208	-3.96783675	0.702902844	-4.096249416	-6.493333691	-0.232915179	-5.109775938	-5.442968972	-1.921732834	-0.649078779	19.23321658	14.68530525	-8.732533065	1.838250795	0.734069425	-4.489575192	-0.806054725	-7.307443045	5.264569978	0.008662788	-3.181756429	-3.52274216	-6.268173092	-0.917224789	2.292875031	10.94376384	-0.384491552	0.071125603	8.114385325	-6.06785091	2.985989833	15.62895845	-0.616836515	16.1406693	-5.947836154	14.32346497	-1.140545576	-9.043131532	-9.737271188
R	4.43907243	-7.037743622	0.171829764	-1.001045107	11.32616481	3.807555853	-6.775697874	#WT	12.88069835	-3.479727058	5.54846125	7.099757855	17.06290604	9.15340985	7.242453553	4.835755729	5.702789896	-5.515691888	-0.284704478	2.537991695	2.942661528	-0.549187703	2.17127553	-2.351283456	1.534435921	-2.477313749	21.06121292	1.298470692	#WT	-5.060908841	3.56466072	-0.805845517	0.043125256	#WT	-2.606179395	5.046637723	4.936703246	19.66006625	6.816633518	8.692153328	1.06750495	-1.99151879	1.12220426	11.15169484	3.488859348	7.627516355	13.7171828	1.668589391	#WT
K	-0.135850148	-18.45671155	-12.16484893	-3.454198827	-0.676654523	-18.47357539	-15.49400525	-5.938174402	2.946015962	-14.80947715	-10.78698009	-6.194744143	#WT	-14.21862251	-5.509437932	7.88420563	-11.4544869	-12.40686464	-6.643862568	-7.849764253	8.935411745	-5.946827905	-1.163899819	-0.250534028	-3.850487412	-2.477313749	#WT	-12.78386963	-0.943708886	-10.01579516	-1.78075835	-6.853110929	-8.625159459	10.0263606	-6.740593007	12.35716436	-4.87969002	#WT	13.92604748	4.844394955	-10.99240923	-6.401282661	-11.01539445	5.630923293	1.921374955	11.65921623	-2.933763922	-12.20561721	11.40014631
[truncated: 9 more columns]
