# Supplementary material for: Regulatory Approved Monoclonal Antibodies Contain Framework Mutations Predicted From Human Antibody Repertoires
Source: Front Immunol. 2021 Sep 27;12:728694. doi: 10.3389/fimmu.2021.728694 (PMC8503325; doi:10.3389/fimmu.2021.728694)
Supplement: Supplementary file 2 [file DataSheet_2.zip › Revised Data S1 - PSSMs/pssm_3-66_revised.csv]

	24	25	26	39	40	41	42	43	44	45	46	47	48	49	50	51	52	53	54	55	66	67	68	69	70	71	72	74	75	76	77	78	79	80	81	82	83	84	85	86	87	88	89	90	91	92	93	94	95
F	-9.863283913	-6.8789478	7.610688181	6.210105865	0.307280066	-4.427956407	6.134903169	-10.66544193	-9.888551314	-3.642764267	-10.01645675	-14.79416995	-13.03979988	-11.69267994	-6.021560244	-7.854973877	1.007319799	0.441035864	-9.120219001	13.06075258	22.28718003	9.084804322	-7.903869995	-5.712939688	8.763019676	-2.436379561	-9.208255635	-12.04104717	-4.896451782	#WT	7.504649536	8.900928599	5.173631964	-8.796315449	-6.781630983	0.381796725	14.67860957	-3.647494894	-6.804343885	-4.179724846	14.97204785	21.19972613	7.824696084	-8.328167364	-0.609826243	-6.30006525	-0.871520029	-2.767770136	-9.695488276
W	-7.240587837	-7.255438341	4.878150334	6.989346348	-7.20726608	#WT	-5.82056879	-5.058714806	-1.488755773	-5.481196313	-3.772767775	0.308605888	-4.579004876	-1.068787007	-5.458831847	-4.435368304	#WT	-5.362105232	-6.300102558	-6.300168079	7.499675443	3.644257369	-4.858895526	-7.757857224	-5.507779711	-5.565513232	-3.631563031	-5.375677564	-3.60636848	3.154902074	-8.142799006	-11.48791571	-9.774053254	-8.4756568	-13.54106759	-8.779062191	-6.675826607	-3.450783218	-13.24312185	-4.698778205	-0.361893963	1.497226252	-11.60648744	-8.730961401	-10.21536602	-14.84173946	-8.063662733	-7.628874898	-10.72707171
Y	-21.5807779	-14.63173274	1.333389879	-7.077010371	8.674257733	-2.809195677	-10.46598868	-10.04625722	-9.363433607	-5.138776118	-10.31498281	-10.49645727	-11.79502496	-13.55663957	-12.52957027	-7.434554921	3.264777413	-11.21039712	-2.274876274	-4.063325178	#WT	#WT	-3.920787619	-0.316495261	4.482261613	-6.375561036	-6.463666664	-10.61963909	-7.10674913	5.129140688	-1.887768182	-4.206305873	4.89114375	-5.226290008	-0.431554975	6.860027474	5.905032013	-5.607988958	-0.069742213	-6.266387735	-5.947868468	#WT	-4.441303775	-3.97736308	-9.926798333	4.075415763	5.207336506	-10.54718231	-9.566317141
P	4.121818349	6.771898128	9.947787003	1.436049295	2.384941384	-0.305887773	1.85856481	5.593430047	5.23206048	13.21848039	#WT	3.61334848	0.50205007	3.303253141	10.99698968	-1.72613111	-2.027577433	1.712356331	5.730788941	-0.186841664	-3.652810045	-5.252672094	6.704049475	-2.415227011	16.3195577	-2.410851985	-2.686531141	-7.707867808	-3.473222231	-6.059409853	3.829842043	-2.98071907	5.243634084	-2.661435258	-5.844114548	2.833622584	9.34104907	2.223231571	0.256169455	5.865351328	3.766572004	-0.44534169	4.234840909	1.967918547	-5.363424564	-3.485030325	3.93871407	5.267584193	-2.190022745
M	-9.450885184	-13.17584709	-13.01204175	#WT	2.501218559	-13.58881532	-2.794082955	-17.79904215	-11.37244296	-10.95299766	-11.77086846	-6.830274282	3.469583937	-12.65820238	1.118968588	-6.501202982	-15.01381821	-6.391731234	-13.64603254	7.891036913	-9.50449426	-5.203221137	-6.993940339	-10.94119553	-9.609862575	6.130822223	2.910383729	-13.79545888	-8.861160833	-3.908794992	7.295476953	12.03140959	-5.95122287	-4.944000033	-9.643443787	-5.065590078	-5.932245726	7.53260133	-9.803530502	16.63390464	15.97775806	-10.91806076	-1.193705234	-10.22926809	#WT	-8.632255493	-12.55494367	4.217309964	-9.828634524
I	1.873398186	1.791013687	-8.25844343	15.16879778	8.252995406	-3.559672036	15.87276856	-6.505500737	-5.229019995	2.660786699	-10.63564146	-9.25168236	-6.192854885	-11.48156921	-4.071327266	-7.125358296	-7.508352676	12.63619485	-7.731679645	19.73137484	0.857854993	-0.582769065	8.666323945	-7.495539841	-3.508052263	9.438656886	-5.026552901	-11.80710308	-1.740718988	5.422603071	17.0999737	#WT	-3.407921896	1.456408064	-2.930050249	14.9934927	-3.137059055	3.269185369	0.350676743	10.61402431	10.64754418	-0.559000688	6.29753602	-2.8938582	10.98271785	3.332176324	6.095794772	-1.775783328	1.779311546
L	2.74603165	15.19870294	3.042162334	17.6785993	8.883587821	3.04913583	8.306319148	4.117299683	7.363668986	0.227731477	2.034040863	1.559971681	0.361012315	0.290523754	#WT	0.141040373	2.726020887	13.20024126	1.680206718	23.18889796	6.115728681	3.873510313	4.467448632	-2.974314759	8.314899291	11.59062935	0.565296571	-3.690497924	2.166503422	11.82692177	3.043369367	13.18772435	1.472018587	-1.409946749	0.632563612	2.616065943	10.14853203	2.15358159	-3.567541636	1.383615371	#WT	7.177300756	#WT	6.020755118	13.75767972	-2.738150236	-1.93214325	#WT	4.407047705
V	18.95939014	20.65020316	-2.381963092	13.85845689	2.778934221	-2.490506044	#WT	0.263162793	-5.57535772	8.351901455	-1.221902268	5.272477283	1.95613321	-1.317198931	5.108988016	2.356899304	-4.18245155	#WT	1.026040337	#WT	7.346826283	-2.058984793	12.73377728	4.442481446	1.858669604	#WT	-3.05804536	1.629231791	-5.035295085	11.35475482	7.504649536	18.37114375	-1.579363013	-3.620244096	2.189678565	1.888889021	1.791978635	-0.979299854	-5.594604885	2.677516191	22.96333476	-0.226606444	8.417464606	-4.382731894	9.65070159	-6.676555792	-3.340217229	12.02695395	-7.33064194
A	#WT	#WT	5.58781553	-0.899071467	14.69862439	-0.866041393	8.707671571	-2.151593613	-3.554590452	#WT	9.322027874	5.25569002	9.759700572	10.10738472	-6.531197034	11.03219694	-6.200410047	7.909535825	17.07323502	13.18266654	0.429645365	-2.179519374	#WT	16.67840244	11.5982538	16.29220274	-0.598439678	9.359849251	-6.095918306	-2.82939989	17.89865422	5.401814566	7.501409242	-1.722871863	2.607658863	4.18875048	14.90443742	4.449046849	4.441727956	9.612003296	5.945809112	-0.575484181	-0.786374136	-4.460696375	-5.990095281	0.441888864	2.136209359	-4.46941397	-1.667550254
G	8.517518759	15.08628622	7.666803412	-0.67625055	10.89045407	6.570592565	6.015774189	4.084395253	1.209757966	15.17233642	-2.007014225	#WT	4.283813904	#WT	-0.722858445	7.319358099	7.872899584	5.740118034	18.97608764	7.840635509	9.825721854	-1.122085914	14.14085316	11.20503793	-0.75418139	1.781902893	0.717578974	#WT	4.392796764	-3.629542513	1.663635886	-1.423019042	-0.408735279	8.28540613	5.448600414	7.577105385	6.756839297	5.526698121	4.146535847	-0.837095728	-2.346388166	-3.046722886	-2.901938146	-6.003997349	-5.315078679	4.345439135	14.08414245	-5.956883051	10.82514023
C	-8.840450553	-1.647883184	-0.457846827	-6.591888727	2.654185785	2.380953189	-8.067535099	0.765396824	-12.00678324	-4.405107983	-8.771681839	-6.830274282	-11.00613569	-3.303916053	-13.77434518	-10.12454491	10.32744308	-5.624422615	-1.195481172	-2.456971553	5.850240059	6.302670399	-1.488915421	-12.79070802	1.72860235	-6.775252232	-4.214211478	-0.197211021	-6.03623582	1.896009981	-3.170465439	-10.40050038	-0.440905774	-7.897878261	-11.67710797	-6.066530813	-0.305190395	-10.92431568	-4.363041926	-7.61394448	-7.325789631	3.651930822	-9.274297197	-9.293689798	-10.068677	-9.299251867	0.381797655	-6.36373801	-7.985004986
S	9.926623323	2.915006807	#WT	2.893399454	#WT	2.800141597	2.930477036	4.219876317	10.12466567	11.76178363	4.518579789	3.674377865	4.155599734	2.832317355	0.124503494	3.344043867	5.496130333	2.629978885	#WT	10.42095481	13.96497128	10.00704091	12.1466162	1.239702627	#WT	-1.217283724	2.631131249	3.55046877	3.107025058	4.687619483	18.10516098	4.158424929	#WT	12.0793657	-0.383566553	19.31430278	#WT	7.03970554	13.8721548	13.90442072	-0.783574593	14.46767071	-0.460889038	-0.543449354	-1.293058702	17.60185193	#WT	-0.426740438	12.47076587
T	15.19641365	8.274103405	5.129316227	3.872080271	21.13260462	-1.98371497	2.73780873	-1.444900523	0.673195689	13.59497093	2.799123131	-4.226350087	6.90650998	-3.21152297	-4.03320445	0.085027789	-5.956575869	-1.208156997	5.757161144	12.87633703	2.846902927	0.952072646	17.96857058	-1.648246202	6.839462976	1.810781165	7.521435598	-5.808729848	0.262638782	-0.10572113	#WT	13.48267411	12.10743033	8.196723507	-1.628341466	17.01968198	9.485456946	12.31479909	8.836721396	#WT	1.202987662	4.021162313	3.123907635	-1.621784068	4.780567066	12.90092121	14.33307989	-4.969228028	14.22934257
N	-12.86247053	-13.84284347	-5.405945832	-4.501237113	20.92138335	-12.18074135	-3.940208977	-2.830237131	-6.008410004	-6.777177879	-15.73557751	-0.971490949	3.69247845	-7.475846475	-15.52875689	-1.790874138	-15.523455	-10.32426979	-2.978081325	2.185674236	11.15247936	6.953408504	-6.77573049	7.671932927	-2.845925796	-7.882653332	9.827452526	0.491963319	-4.896451782	-7.696870879	7.463094243	0.118268946	-2.699911835	-1.310473134	5.899524002	#WT	-0.93871451	13.57004116	#WT	1.362762744	-9.237560918	10.17648737	-7.519885494	-3.737868109	-10.85756627	#WT	17.86222702	-9.302407393	-3.002112669
Q	-6.584844816	-5.688600166	-7.716873568	-4.342433541	-1.467589887	-4.633061708	-5.55503078	3.800001743	#WT	2.211788302	1.833600697	-3.164091292	9.979711364	-5.18466992	-3.052526443	11.98827834	-9.525081763	-6.202201155	8.816030247	-5.40173089	5.2265854	-2.155142342	-1.659456181	-0.189223978	-2.40175034	-6.775252232	17.47648805	-7.981237334	2.574043181	-6.059409853	2.108540781	-8.095102246	3.345824471	4.081933111	-3.38275317	4.194287156	-4.832197069	13.24581042	2.305162213	-1.492522812	0.970837111	-1.027701396	-4.520698877	#WT	-3.560666976	0.504689846	-2.617388962	2.038596054	2.752224095
D	-5.206923654	4.601395792	-1.431301274	-8.34630043	8.372779157	-5.314083739	-1.844919375	8.311810256	3.809946025	8.519284003	-7.636454844	-0.797696035	-5.96203154	-1.686543457	-6.957138533	12.49160965	-9.26276438	-0.474846503	-4.485173621	2.6471756	12.60331538	4.09696029	-1.365280963	#WT	-2.787845573	-6.706020168	-4.887709598	14.40219908	-7.588012627	-3.945003669	0.094621925	-4.778617689	-1.861416989	-5.966833393	#WT	16.73465758	-0.351968274	1.205577041	11.38482112	-5.14524728	-8.369276546	11.83441163	-9.396190093	2.479533354	-11.03419943	15.59810345	5.645980922	-10.38982272	3.691082833
E	12.81729236	-3.031189426	-1.655332618	-5.015931661	-7.364625664	-2.809195677	-7.010916424	-2.415365175	5.447003816	-2.023579558	-1.873181547	6.306979122	10.22389351	3.38363152	-5.731054412	#WT	-6.733626796	-9.589131666	-4.138835896	-4.266503895	0.129044545	-7.736699378	2.186216718	15.49632224	-6.473302145	-2.211878462	9.813762164	-7.888181884	-6.673696846	-8.884334866	-4.687726745	-3.372972513	-4.974177362	-4.389054853	10.23239938	17.47333978	0.916258792	18.32154808	5.61588987	-0.734069154	-3.005243594	-1.965809303	-9.274297197	12.91571138	-4.526189409	-0.36220925	-1.888656335	-3.185481218	3.93939272
H	-16.16018321	-5.172881981	-6.048146083	-9.861595405	11.13679087	-7.193198934	-0.345546816	4.655976258	6.752842001	-3.812468828	-4.355416221	-7.917689612	-1.171132025	-6.461615328	-7.032391067	-1.578728138	-8.348448599	-11.21039712	-2.573402334	3.409325047	18.3610001	14.45155092	-3.435665974	2.809962639	-2.454841947	-3.706833551	0.460713555	-5.866040774	-0.556770671	-1.763893021	-2.847630823	-3.63331639	-2.645824735	-1.232508653	2.870444957	10.52791767	-4.065440388	-0.614895666	5.906498432	-5.006403978	1.443724394	15.46168655	1.251513485	13.3773369	-4.566440041	12.80172852	-0.992924312	-6.745772321	-6.38032835
R	2.854210076	-4.416526034	0.629568503	3.325056973	11.06038536	3.196062064	-4.46761545	#WT	10.41689445	1.021153918	2.561447336	5.221918831	17.96086605	5.924719806	4.603364261	9.314120213	5.05422503	-4.168536972	1.081728514	6.028811486	10.92103854	0.904392696	6.288187832	-1.190164714	1.456115957	5.299302936	21.33755512	1.120870436	#WT	-0.227186275	-0.828130029	-3.666989024	2.747810922	#WT	-0.032336898	7.945782375	3.320928313	16.86059704	2.322130516	6.824962679	1.082939538	-0.865760646	0.640439203	7.454150266	2.769225778	4.628539469	16.39194397	2.914026442	#WT
K	-1.742028661	-16.84203008	-13.97756418	-5.061719513	3.217107111	-21.68793799	-13.00928966	-5.013406417	-0.289289249	-12.70740936	-10.4723424	-7.744590063	#WT	-7.642286674	-11.3529371	5.085162437	-13.10204692	-16.83227981	-4.213439669	-9.366439941	7.188379344	-9.859581395	0.422855866	1.102328814	-7.289319476	-3.344675291	#WT	-10.44993453	3.275627362	-9.76528956	-3.453782655	-8.921781378	-5.837350201	8.553135536	-6.781630983	14.04072194	-2.036401445	#WT	10.00377094	3.647663865	-4.404567495	-3.574670798	-14.40438606	5.338027681	-0.894483985	10.31419792	-1.117833528	-8.956069668	12.76741637
[truncated: 9 more columns]
