# Supplementary material for: Regulatory Approved Monoclonal Antibodies Contain Framework Mutations Predicted From Human Antibody Repertoires
Source: Front Immunol. 2021 Sep 27;12:728694. doi: 10.3389/fimmu.2021.728694 (PMC8503325; doi:10.3389/fimmu.2021.728694)
Supplement: Supplementary file 2 [file DataSheet_2.zip › Revised Data S1 - PSSMs/pssm_4-59_revised.csv]

	24	25	26	39	40	41	42	43	44	45	46	47	48	49	50	51	52	53	54	55	66	67	68	69	70	71	72	74	75	76	77	78	79	80	81	82	83	84	85	86	87	88	89	90	91	92	93	94	95
F	1.585770623	12.19449114	11.088291	2.236657055	-1.522270746	-0.265612304	11.85202727	-4.539972759	-11.98839393	2.24263387	-9.040440815	-15.33867463	-9.942156449	-10.78882352	-3.415337972	-11.42131795	9.818006199	3.571177284	-10.35880339	18.56279756	-2.333764694	13.02917701	-10.55062862	-0.241707403	3.089282094	15.0236615	-11.00977202	-6.99249093	-11.62658605	7.977657155	0.532643146	9.799837367	6.673395216	5.549819394	-11.34232853	-8.800975805	5.79442548	-8.991908728	-7.137211139	-5.327760278	#WT	15.31816194	-3.106336186	-9.581347264	0.639424442	1.366244644	9.319920076	-6.54790445	-9.457469213
W	-18.38344815	-3.318431182	-6.856220969	#WT	-0.125658792	#WT	-2.318509821	2.154932197	-5.592777544	-5.460128411	-9.763269081	-2.097153251	-7.26362848	-6.20832475	-4.335072554	-7.755134957	#WT	-7.600471238	2.019175443	5.722765931	-4.241357409	1.67991432	-6.988713604	-6.783130039	-5.836246649	-5.811893901	-1.413357547	-6.686934955	-9.29439581	-7.921064475	-7.669841714	-12.29750605	0.994400668	-6.674396658	-12.30785097	-4.933504816	-5.928507744	-8.230845353	-4.715803062	-8.398467724	-3.171298602	-11.16025671	-9.593392602	1.123335168	-5.687733099	-5.827452546	-3.226735851	-10.2448841	-11.4911334
Y	-3.432823454	-10.19491152	7.973025278	6.036148233	1.219195229	-2.626426103	-7.143628971	-7.364897772	-3.966770267	-7.067851095	-9.763269081	-9.340301398	-10.60915282	-11.05114091	-12.69829212	-6.388467148	12.9695497	-10.14377221	-2.037739172	#WT	11.51504958	#WT	1.637150069	-4.929244721	1.778286539	3.946083084	-3.732951241	-8.963293305	-17.04718075	-6.579051499	-1.431022643	-9.674809971	-0.718604866	-7.54268103	0.865528667	-8.643616221	2.718460216	-3.524024911	3.936062902	2.472056771	7.724624061	11.33616787	-5.666473413	-0.074150623	-9.614652288	6.833479701	5.876621732	-9.455994825	-9.280836049
P	12.60984864	-2.442126583	9.325918097	0.063607384	0.122844611	-0.636055449	-1.453450877	4.792511169	5.133816157	#WT	#WT	0.711998721	3.030402379	2.004758796	9.771173421	-1.634868827	-1.865164066	-2.319466444	-1.595187628	0.815823722	-1.390876549	-0.782018556	-1.151610402	#WT	10.51341925	5.725626968	0.271822093	1.4573385	4.611706701	0.147693771	4.760324957	-0.278282065	6.391155569	6.045178077	0.238411945	11.68650981	13.56168171	-1.022733119	-2.383612819	5.687919279	1.067304523	6.834862992	4.561604628	-2.12037479	2.912583597	6.846113028	8.404217019	4.864482623	5.957004421
M	-7.512923654	-1.90055672	-11.41310761	8.588077148	7.348347304	-13.11833329	8.660867586	-9.931032105	-9.519696733	-20.03012	-13.17485443	-6.525266473	4.48335054	-18.29428905	5.197353965	-13.17572965	-9.916475064	11.03904995	-14.10157089	-12.76995464	0.721494997	-12.55164464	-10.79794802	-11.63854274	-15.26256408	1.40110143	6.981120115	-7.931709868	-12.29358243	-0.509157436	-3.729928786	23.10488239	-9.691509883	12.58198437	-17.06144929	17.30634462	-13.14452783	5.834319796	-3.875707139	-6.102486158	-0.943898815	-14.15944333	6.835690526	10.15247846	16.10178376	1.214407604	-16.23205896	13.12909908	-7.703057509
I	13.50507186	11.97345165	-1.421274979	-5.215108644	9.005693164	-6.241852949	#WT	-9.729744107	-6.427454666	-5.611965452	-8.008857378	-5.522281367	-6.942969831	-8.950391476	-2.079466817	-8.280252664	-7.46573188	#WT	-8.240571465	1.663625634	7.127199328	2.268679522	4.307930655	-2.489145851	-6.002686848	6.851848941	-4.100303634	-1.182860275	-6.771173349	15.61984229	14.78241939	#WT	-2.140012944	21.89335029	-7.801572052	5.246927439	-5.391742893	-2.952129325	4.448488549	-8.119215245	16.93855353	-4.836398378	-1.337944142	8.912945108	5.410576181	10.91633134	-9.821286994	3.396726158	8.99438115
L	7.26568161	9.8232957	-0.01479324	10.29046123	3.516095558	5.301460078	17.84570354	4.914213582	7.666498937	5.834509954	5.866166089	2.142580716	2.255878018	0.72010423	#WT	-0.323008668	6.609216224	16.36570465	-3.087281948	4.376367942	0.413673742	3.704401593	0.358702521	5.313090044	-2.716301171	#WT	1.201303407	-0.838643066	3.201959839	18.77429614	3.112926496	17.87437237	12.46535833	23.02323542	-3.541731929	2.841078212	1.335002378	-0.408828351	-2.383612819	9.039428877	18.57925315	1.747584912	#WT	-1.215653053	#WT	-0.32889337	-4.128469734	15.26741724	6.300980939
V	11.23192748	#WT	0.380633487	-2.853936969	0.56260009	-2.703694435	18.96748247	-2.885494173	-5.443558906	-0.989099482	-2.422882872	8.917135687	-1.29308114	1.588388602	12.11700033	1.654823622	-4.022369807	16.53162777	2.345416004	-1.229093814	2.318317846	-1.799673087	-4.261749551	-3.684469808	-6.002686848	9.246190665	-1.532728198	-3.448631609	-3.925621036	#WT	4.682741741	14.88463316	1.141644384	#WT	4.761005654	5.518769819	-2.691082336	-3.430969461	-1.564779404	-2.622036044	18.05814949	4.300004775	5.443498709	-1.410466544	18.10735142	-0.39563369	-1.939330922	#WT	4.633086968
A	19.25906438	12.37083044	8.510171387	-2.11248495	9.848067808	-11.0846691	-0.115311592	0.645736906	-5.826721634	16.42207495	7.654072081	6.975804839	3.57982453	12.04131375	-3.850813617	3.759893482	-5.993172183	0.38625779	18.62878179	-3.167657209	4.334291602	-3.55408479	-0.285816339	10.96115432	11.82347059	-6.321530691	5.051925315	2.820261687	-5.329686759	15.74151403	15.92374193	-4.666614005	9.776583182	17.2532953	9.399087078	13.76184826	14.48072462	4.181470904	1.99349496	-0.366430307	-1.153729583	8.116453955	-4.777535485	2.732697145	-4.061725823	11.65126428	11.82374165	11.32762329	11.16034656
G	5.829732153	3.520037974	2.013692113	6.188878617	16.26511731	2.351027911	0.662907113	2.820126066	-4.405313556	-1.616459747	-6.764082464	#WT	6.379877878	#WT	-2.936497836	6.844594971	7.864152187	-2.011492975	#WT	-0.215759715	9.58228004	-1.670501952	4.482702381	-2.306548645	-0.545883476	-2.6553477	5.740572766	17.12294071	4.81002869	9.654890412	0.476570072	-6.775096968	3.736467395	10.92687668	10.9903835	-1.773447936	-0.638144572	2.474348323	8.4839871	-3.502990737	-6.300954752	-4.361740854	-6.320836459	2.56561416	-7.113360496	9.741031669	-3.141891728	1.048657322	-1.920304554
C	-5.493902164	-2.702190953	1.773986489	9.999820773	6.633090188	5.699348319	-2.39003065	-5.04220679	-5.747326532	-0.103955427	-6.666844402	-7.351945605	-11.11878961	-5.260499321	-7.005474864	-10.17654303	8.383176128	-7.366527148	-1.971678169	10.08120663	-7.868733757	5.59446427	-6.884445627	-7.928431338	-0.025576121	-7.447752664	-10.50013523	0.374198775	-8.328873376	-8.480152222	-5.714142012	-11.95116832	-5.208431624	-8.3315703	-11.96151324	-9.133979431	-1.427033842	-12.71392361	-6.001984145	-12.36317678	8.377290445	0.42915866	-6.786544835	-7.764676765	-10.67527551	-1.573668283	-0.100898876	-8.211219912	-5.080361434
S	22.41659765	7.631314841	#WT	1.790459047	#WT	1.540267095	2.551723908	-3.400188721	2.160007394	22.42933971	6.290614147	4.573042807	5.15559102	4.514111457	-1.817149434	4.218369316	5.871565522	3.497838042	3.373335361	10.84397357	18.80336841	12.94097939	18.94899594	14.86106844	#WT	-0.345752347	8.549724738	#WT	-0.098622143	2.171188944	19.45411056	-1.792853899	#WT	4.758596928	0.41345696	13.27643125	#WT	8.209117962	19.22203985	0.723488299	8.439209829	#WT	-3.234234512	14.6992908	-1.359203828	#WT	#WT	-2.420578328	15.35660527
T	#WT	2.568129327	12.88071389	-5.077734831	22.01995881	-7.575845697	4.798690218	-0.093376332	-1.766911795	16.49876772	3.079354087	0.362716517	14.01496548	5.799445703	-1.307512644	0.57542852	-2.411009534	5.86073751	-1.389804114	0.545303661	15.70405995	-2.035438651	12.38552635	6.904675439	9.302717125	-4.507436501	12.89729717	12.0426986	-1.820863351	3.488527694	#WT	11.37597827	10.43263366	9.900339209	-2.604833051	#WT	9.898206704	12.69421132	13.39933113	4.705679845	-2.283584868	8.431497758	-4.254184225	15.97729053	0.743692419	25.12852221	6.953572941	4.399073594	#WT
N	14.91147969	-12.40520887	-5.34321355	-14.07529468	21.01839392	-11.0846691	-2.213397486	-9.353253566	-6.520510116	-11.93099733	-9.040440815	-7.707782591	5.659633871	-7.918808039	-23.07377314	-2.496481013	-11.67088677	-2.011492975	-5.529952534	11.83855184	#WT	6.749279359	#WT	-6.217948049	-4.109134163	-10.81281163	13.78298542	12.51863575	-11.04880751	-11.05339734	8.672995113	-3.62754456	-3.792610264	-5.190505016	8.251178551	2.775351707	2.0366836	16.44053476	#WT	5.620660231	-10.63413412	-4.5925642	-18.40680076	20.90363044	-15.42887383	21.3003098	-5.338208734	-13.24407071	6.961223898
Q	-3.298297231	-7.898929954	-7.872351134	-6.699000286	3.260662681	-5.984733059	-9.931704858	2.989830628	#WT	-2.574317145	2.425816237	-1.186058096	13.48916698	-1.115186682	0.729685155	11.8316917	-3.969921751	-8.845246151	-9.347972565	3.962323688	5.785570472	3.988818479	8.355586239	-4.262248347	-0.025576121	-6.144897527	18.02738603	-4.932523251	7.054803604	-8.789348847	-3.535428102	-6.122499648	-0.62081739	3.04599146	4.024833498	1.048447481	-4.543171136	12.6125585	2.660491334	#WT	-7.288609774	-4.08951829	-0.086195961	16.34413107	-2.576152847	4.387754157	-4.938517539	-7.823476018	-8.491946779
D	5.461023829	-0.253518061	-1.970492942	-9.505848054	7.808020179	-12.32944402	-4.366383907	-2.110105418	-0.075667807	-1.740983784	-9.570930232	-0.342741547	-6.549342984	2.298871891	-9.506766656	15.87904261	-9.715187066	-6.83166048	-0.954023639	11.95286246	19.60697419	3.448968717	10.60586374	-4.043117389	-5.372204713	-10.33154813	5.012106829	2.43183483	-5.628212819	0.591373732	1.683555124	-11.63050967	-5.969495	-1.728459488	#WT	-6.889204518	-3.053547219	-0.207540353	13.16183671	5.710108618	-9.967137742	-4.71276392	-12.78491807	7.579970817	-12.42968721	8.392356478	-1.876163206	-7.138854725	-4.9511903
E	-3.618955879	-11.16043395	-7.391087637	-13.10977225	-7.375917724	-14.66163426	-11.68611656	-5.109292035	6.199968979	-10.52292336	-1.694510835	11.30202953	12.15955097	10.4509238	-8.976277239	#WT	-4.022369807	-4.848604028	-0.511112253	1.105599705	12.87775601	-5.283981348	1.003566306	-11.0607642	-5.598007857	-4.878541962	17.79120949	-2.605799732	-4.422244548	-7.666466829	3.503884058	-9.876097969	-2.727614215	9.968080893	12.19653058	5.588466548	-6.010927601	12.22784814	-0.441044877	14.60407521	-7.634947499	-6.060320665	-8.590407496	14.22901629	-7.557535952	5.691499819	2.37954029	-1.274452306	-5.350881496
H	-0.991939372	-4.899743337	-6.033919088	-3.146689964	7.260313335	-8.2228563	-0.611647076	10.96395034	9.21157142	1.888952615	-3.71600367	-3.919706704	-1.988083513	-3.529796782	-8.976277239	1.379315766	-6.618762387	-11.38854712	-6.72527649	18.51605337	14.57057897	13.9673571	12.53632971	3.884163438	-4.109134163	0.363112497	1.328108428	-1.210508367	-0.798029991	-4.545387316	-2.485153872	-9.876097969	-4.937911563	-6.121272953	7.703997823	-8.49177918	-2.181445545	-0.318209088	9.219399486	18.38825314	-1.459941101	2.937239186	-5.821022401	9.247985407	-8.920863806	4.77782999	-2.269790054	-9.832485367	-8.079548051
R	2.234367628	-5.73983926	-4.62584511	6.502385344	7.746255125	4.04441023	1.054210787	#WT	13.73865808	3.869398804	0.238971043	6.866469864	18.32507564	13.22153849	4.71904904	-2.212647366	4.8885823	-4.254946896	1.312902748	3.202304661	14.35420769	-1.104670714	6.199716171	4.157532964	-4.510592527	0.246161819	19.67241868	12.68610591	#WT	-4.667280212	2.427136004	-3.345254585	-0.340054381	7.125653691	-3.494442806	13.85835049	-1.285155175	19.92806963	10.11675666	14.24916917	-5.012251424	-3.274325524	2.731564578	23.62752985	3.035632031	21.5397452	-3.017665636	-2.014632862	-2.081174817
K	0.278667926	-13.64998378	-13.16751932	-16.10895887	-2.69890391	-23.08141557	-16.14118882	-9.353253566	7.907710921	-12.27733506	-11.71896878	2.104345607	#WT	-0.800363383	-10.81470929	2.731298588	-14.67007338	-8.110108028	-13.13604845	-4.10972749	20.72258871	0.019806184	11.42868739	-12.68202966	-11.01860255	-9.320717308	#WT	-2.801621006	-6.295209193	-11.63117588	-3.583239767	-2.710914303	-2.611188044	2.919341101	-5.416678214	11.99347314	-7.039311843	#WT	17.50997761	9.197978417	-14.72073606	-12.40503162	-6.987832833	#WT	-10.21938987	12.21047794	-8.479274018	-11.21040653	-7.469113419
[truncated: 9 more columns]
