# Supplementary material for: Regulatory Approved Monoclonal Antibodies Contain Framework Mutations Predicted From Human Antibody Repertoires
Source: Front Immunol. 2021 Sep 27;12:728694. doi: 10.3389/fimmu.2021.728694 (PMC8503325; doi:10.3389/fimmu.2021.728694)
Supplement: Supplementary file 2 [file DataSheet_2.zip › Revised Data S1 - PSSMs/pssm_1-69_revised.csv]

	25	26	39	40	41	42	43	44	45	46	47	48	49	50	51	52	53	54	55	66	67	68	69	70	71	72	74	75	76	77	78	79	80	81	82	83	84	85	86	87	88	89	90	91	92	93	94	95	96
F	1.718920148	7.958151343	19.18382584	3.316392612	-1.208832107	2.011455291	-7.970995258	-15.29853441	-7.870239049	-4.179310995	-9.043589906	-6.422075191	-2.735465734	12.74356098	-5.593987058	1.772137064	-3.992712932	-7.383757022	-11.69579768	-0.178436655	11.06738058	-11.95487047	-13.25155094	-7.053140417	#WT	-7.060319681	-6.46149453	-9.304751923	7.425093441	-2.088700352	16.00170752	-1.173075098	-9.922200936	-10.53412564	-15.93288283	11.73352655	-10.76010124	-6.704460352	-15.3211874	0.800628874	15.21758337	-2.025513213	-4.306207093	2.357858812	-3.961463793	-0.37789358	-5.076821057	-9.721013946	14.32369064
W	-23.62783912	-14.11437922	-6.874295256	-8.572486618	#WT	-4.807639602	3.910360061	-6.378939042	-3.007092809	-12.64638143	-4.148112918	-8.021937907	-1.670469686	-2.907825461	-2.764505002	#WT	-4.468677088	-3.831446699	5.093806458	-8.484345298	12.33745914	-4.552431514	-6.367050376	3.78420795	3.374661904	-2.245777935	-6.542373739	-6.97256168	-9.590830632	-6.532094032	-4.53814378	-6.569829998	-0.395018523	-10.74523637	-12.58735849	-6.31439029	-10.54899051	-15.29734121	-18.98737039	-13.76936271	-1.752977647	-9.502605451	-6.849508066	-3.692210517	-9.702717136	-10.06172339	-9.554726677	-8.689430509	-10.42049396
Y	-14.63027927	2.171167644	2.692583871	6.492548451	-3.60640039	-7.861946858	-11.71376276	-9.790524387	-7.653848377	-8.005176744	-8.631191177	-6.118307566	-9.193453101	-5.70255302	-0.35795754	5.930656096	-8.118121522	-10.58423164	-5.564278199	8.208251481	#WT	-4.711722324	-5.839643903	-6.960084967	6.922291954	-0.645365106	-7.062227562	-5.340042872	-5.693206826	-4.240917476	-4.858802428	0.189606612	-9.255204562	1.015311824	-4.890405441	7.803858221	-9.304215594	0.875225037	-9.322814166	-2.875512492	#WT	-3.626125113	-1.283048605	-6.144935342	5.2250742	-0.098641101	-8.309951764	-8.194387027	11.91582533
P	10.86383861	11.19928687	3.809534549	1.669848146	12.20908338	6.369988177	0.197637521	5.518333812	4.356069827	#WT	-0.562432931	5.515261946	4.898300377	12.75385759	-2.496083346	-3.104044856	3.536548689	-5.564277751	-2.099383206	-0.910014998	-0.599653224	11.2699682	13.17912574	1.60199924	-5.103989862	2.627191037	-3.752257337	-3.753687696	-0.177091439	1.968566488	-3.531607658	2.640821317	2.441635871	-4.801290413	2.12932212	10.46962713	5.715796083	-0.727349626	2.927149973	2.12669743	-4.017026141	-6.750738241	-3.025523993	3.084638235	1.833518448	-2.339091264	5.888068249	0.324488196	15.80276658
M	-11.12145586	-17.62320263	13.0877775	-0.930370415	-8.985588915	9.06059096	-8.993828618	-7.866408123	-7.155953552	-3.485522513	-15.3404892	-9.50065691	-7.911537087	10.03345595	-9.905033834	-6.333032995	#WT	-8.252041394	3.680145763	-1.048858301	-10.933529	-3.21737499	-1.304255431	6.997066358	-2.38010601	-6.150390024	-16.75758044	-6.710244297	2.38506321	5.634749479	13.90827145	0.881456079	9.167214623	-20.70831865	5.232644633	-4.30979841	9.706360387	-6.790144571	-1.674297205	5.212860075	-13.80347526	#WT	-5.583152502	14.43479449	-5.1769036	-10.43821393	3.126152471	-0.958554032	-9.078480985
I	1.593493637	-9.360780898	#WT	11.62801069	0.875335567	7.310619392	-11.20412597	-14.21111908	-8.098023833	-10.17768423	-10.38560288	-6.422075191	-1.175426203	6.800130442	-11.93869802	-8.543330342	11.35735178	-13.38213026	2.514625214	8.890644026	-0.791992074	3.147905367	-16.66313629	0.928635077	6.569817635	-8.723635143	-9.303321564	-0.841042197	14.58095935	8.244045384	#WT	12.66290786	-1.850904167	-8.32382829	9.634787651	6.314720451	3.757351314	2.261166426	10.00787486	6.86562824	-1.779769756	9.864968689	-11.27010276	5.305349334	7.669816118	4.192389086	-1.274535267	9.898295569	-0.679353229
L	0.814773376	-1.60799596	15.64248663	1.006947288	4.486316777	14.54105939	5.974976406	11.45335435	2.844591405	6.388508868	4.472956391	10.25554668	7.857075251	#WT	4.936042943	5.224186683	18.87843918	-3.078766106	0.075447453	2.407389591	3.976150502	0.486930817	6.874471006	-2.868371487	15.54436461	9.451496804	-2.693497156	-0.155355031	19.10700892	1.314904213	16.52720835	-0.006699335	3.621225586	-5.324641673	-1.074323555	5.21357362	-0.606561778	-3.300594744	-1.647993709	6.708540729	-1.544411411	19.34737736	-2.649033451	#WT	-2.44918024	1.119005751	#WT	-1.3490443	4.654610724
V	12.10674614	-0.205861463	17.77591994	4.619583806	-5.986402298	#WT	-7.858601623	-6.075171417	10.07782012	-4.730297427	-0.603253155	-1.72124474	2.821903768	5.897990291	1.665771135	-7.201317367	15.99964922	0.805200944	7.504833456	0.396937377	-1.228496222	8.593554629	-4.945642299	-6.440231143	9.828503106	-1.37199558	3.620140696	-6.305565306	#WT	-0.237916922	13.44972614	5.79082057	9.11881958	3.832208988	3.281584222	6.518473332	-1.899915199	-2.460498822	3.753829105	22.53802524	-2.639104979	9.50386671	4.976235573	16.78884145	-3.307100747	-2.921194554	7.514129942	-2.052249351	4.444405111
A	#WT	7.250466552	-0.921230412	10.80799776	-3.443101325	13.61029146	-5.994642001	0.72429677	#WT	2.941608303	9.322758741	10.44310001	10.30326998	-1.751178068	5.983698769	3.844904643	2.289136219	8.938385013	10.38404556	2.91585075	-5.353251545	#WT	0.580789943	6.248224516	-5.54016289	1.724978513	10.14285194	-3.840228814	9.338494758	10.95753267	-3.410848797	11.89545346	#WT	3.920666821	12.51588358	12.69045342	13.08728547	12.30259474	8.918685842	#WT	0.175929946	-5.505963328	9.3905238	-6.608977277	6.524969752	3.923378876	-4.491931732	3.249567949	12.43746466
G	8.084502021	-1.128138445	-2.002143995	10.56950638	6.45539899	4.83731119	2.893369932	2.922388435	6.415140705	-4.132533116	#WT	0.741677855	#WT	-1.970309026	6.68850778	3.926476945	-1.394671691	#WT	#WT	14.50994657	0.64512169	10.85056538	0.383330054	2.412047044	-3.213439371	2.557958973	#WT	5.800849808	1.731979747	-3.74197763	-3.21678436	-2.223086636	9.419999373	6.805251044	7.986741143	6.526427216	-2.529850005	16.34384412	-7.672670439	12.82062586	-7.698259275	-9.046719807	6.994398672	-7.128831101	10.16311771	17.34213829	-8.191398823	9.956852167	-0.379447194
C	-4.30424921	2.793325154	-5.629520343	4.389782284	4.9190638	-3.18295231	-6.216583554	-7.44393509	-3.153781829	-8.615611376	-3.877592857	-7.6931536	-6.120300381	2.192110584	-5.593987058	7.951009366	-7.467863705	-3.788392497	2.79894137	-4.289834725	3.865857912	-4.657971177	-10.88670461	-8.902652908	-0.31105571	-8.335891248	-1.843547183	-9.304751923	-6.119148325	1.367833456	-6.530794275	-4.24457947	-4.501606241	-14.70994542	-11.42660391	-1.143712968	-8.216800264	-0.791771337	-8.357291732	-3.595169698	3.551607105	-10.59002078	-8.647406685	-7.936172048	-0.768019093	-0.534540974	-10.85325274	-8.822576758	1.997581914
S	12.96033498	#WT	2.201430286	#WT	0.709763964	3.062217726	0.481197528	-0.040283943	8.705590827	6.230240364	12.79187272	2.653449142	2.351550291	-2.736779014	5.791568259	4.722706185	-2.238301229	4.619131267	9.851125253	14.94481126	11.12201934	13.00864975	1.594300798	10.72344	5.788904242	4.778214695	6.320801253	13.73948632	1.020186712	16.92352677	4.847159966	17.52739689	7.838505151	-2.9209306	7.460236679	#WT	14.38742997	#WT	8.599255209	11.62045075	11.89912099	-2.803030829	-2.03859882	-3.692210517	#WT	#WT	-2.433471426	11.60600707	#WT
T	20.36472441	5.930338293	5.44793631	20.04954969	-7.136076424	-0.317499877	-7.436128591	-5.79133777	8.18450797	3.52618482	-3.081425348	5.743430169	5.693888395	-1.698086461	-1.946865383	-2.544957108	5.165223664	-5.830633316	5.220349448	16.72810857	1.147785212	13.73251694	-0.470014599	14.28840799	-7.495862591	3.03869771	0.152055157	6.59836233	-2.866429935	#WT	5.003257875	#WT	#WT	-4.285572228	17.96241331	10.80452337	#WT	19.81817017	#WT	12.50716739	-2.173396604	3.879340418	4.106700648	-4.992817324	19.48841216	8.83763967	-2.433471426	21.92918551	9.069408182
N	-10.25317149	-5.428242342	-1.301863521	21.10061162	-11.44320567	-7.861946858	-12.29154129	-9.967157551	-12.30317872	-10.78242181	-10.58689088	-7.290359563	-8.023930722	-16.8008623	2.966138826	-12.5741004	-17.7438711	-10.79534237	3.383830695	#WT	6.011629284	-7.013115913	-2.735344951	18.1487829	-6.828866218	-0.041536448	4.175446797	-5.099597035	-9.427531566	7.242810481	-0.741491256	8.599406577	-5.746381154	6.305436986	6.20357909	2.936387232	-1.087825275	19.99409394	-4.082533547	-3.763226225	6.632326098	-8.257830537	1.619443225	-12.36911172	16.44322132	13.96404438	-12.09802765	5.238360827	-2.231535994
Q	-6.531156603	-2.661206276	-4.202707003	2.168544573	-3.819591867	-3.18295231	6.055855614	#WT	-0.154595212	-1.471936842	2.740693461	#WT	-0.689241566	-3.271645682	12.61026173	1.699004422	-1.520098202	-0.322623292	4.547022551	5.310299789	4.48901272	-3.618301564	#WT	9.671653605	-4.056271248	#WT	-6.708813938	-1.450152602	-5.693206826	-0.393159103	-4.53814378	-4.871250187	-3.067853186	3.156515301	11.07385885	-4.99303087	-2.371337347	1.99684538	-6.097824405	-5.874699109	-2.909625041	-4.591647546	10.06360157	0.774732565	-3.662937733	-5.189572124	1.197244878	3.140232974	-3.576244025
D	2.120065523	-3.443286872	-8.240963066	4.474180836	-2.880372928	1.908292246	-5.648304276	1.047131387	0.098936561	-2.151529766	-0.644462149	-3.707388976	0.945068552	-8.906198696	8.989755319	-11.67566321	-8.118121522	-5.830633316	4.156109919	18.17741983	1.534731445	-2.921402434	5.806329256	4.569252784	-7.81652124	8.475829203	19.37624113	-6.543804098	-1.648119396	-5.390591602	-6.066752339	-4.392945262	-3.536083807	#WT	13.81414881	6.397376482	-10.34770251	10.39059029	-7.672670439	4.232512512	4.634665459	-12.04590642	18.09542194	-11.28169639	2.886085979	6.140787009	-10.24851516	-7.444655596	-1.325696047
E	-9.876680945	-3.128463573	-9.696848709	-2.574113384	-7.136076424	-0.495750276	-2.81882222	12.91652743	-7.062898102	6.70770666	4.344169752	9.483957097	1.168442621	-4.342824926	#WT	-6.575727162	1.579718803	-0.134467054	5.845313969	9.665718743	-5.109417366	6.741876474	13.97151292	9.841737237	-10.70615994	14.5140122	2.181372869	-0.974188446	-6.591644015	-4.750554266	-7.050648099	-8.949831906	5.288061111	9.599223246	#WT	-4.771089316	-0.928813252	3.041143414	0.806999879	-3.595169698	-5.771437845	-8.023886447	#WT	-2.66062708	-5.671947082	-5.817761855	-7.963614039	2.957562341	-5.868183637
H	-10.06083264	-6.052397656	-7.663184526	11.25688686	-4.479310002	-7.054605911	1.586514877	5.916989029	1.562353819	3.413791185	-3.581981523	12.22138658	-0.525168387	0.616478863	-1.162754591	-1.251290017	-3.21134219	-7.191418172	2.45339431	15.17048583	12.3121555	-6.029220154	11.75878677	3.942665316	-6.571746327	10.59217674	-1.398699585	-3.627037338	-5.305462932	-6.960851614	-6.959551857	-5.739534559	-1.606687601	7.303634482	7.687191567	-2.703752499	-6.079225833	6.723863203	-5.002268129	-6.238519329	12.62685148	-10.01224224	5.092811122	-5.467474848	6.049915318	0.749930656	-0.679059722	-2.34471955	-0.027169987
R	-5.770093227	-5.834187808	-3.246918908	8.322907898	6.611160668	2.710694077	#WT	10.53701091	2.973213961	3.727472818	7.326985136	13.00780605	8.676308657	6.732987362	1.066625087	5.599316347	2.310191792	2.864719563	#WT	11.25971938	-1.156579137	-2.711994877	11.97093859	18.51342329	-5.673309138	15.107879	1.900670595	#WT	-2.973272689	7.385889416	-4.287963604	-0.44840833	7.668681636	-3.448337073	14.71388999	3.807982805	7.24851898	17.3250065	4.648031373	-3.20154285	-0.370202967	3.41941282	1.128102072	2.026910237	19.21830212	15.56670226	0.657455271	#WT	-1.862460899
K	-13.2523581	-18.86797754	-14.1174434	-0.952847929	-9.441474559	-12.9618829	-7.858601623	3.677533451	-11.72540018	-12.99271915	-8.502020043	10.0437692	-7.489064055	-11.50569412	4.302009981	-11.67566321	-1.649269336	-12.65930199	14.66870865	18.14021676	-0.578800597	-2.885789791	7.911514269	#WT	-10.10142236	10.89288206	-4.760833973	9.23846626	-10.94799918	7.85092978	-6.959551857	-1.67972472	13.96939378	-7.639206997	#WT	-3.354010315	7.557366984	5.75929289	2.466200652	-9.634949101	-7.914649947	-0.752365007	4.525972947	-8.659000314	8.02146308	0.952565552	-7.85406612	16.88144258	-9.225170004
[truncated: 8 more columns]
