# Supplementary material for: Regulatory Approved Monoclonal Antibodies Contain Framework Mutations Predicted From Human Antibody Repertoires
Source: Front Immunol. 2021 Sep 27;12:728694. doi: 10.3389/fimmu.2021.728694 (PMC8503325; doi:10.3389/fimmu.2021.728694)
Supplement: Supplementary file 2 [file DataSheet_2.zip › Revised Data S1 - PSSMs/pssm_5-51_revised.csv]

	24	25	26	39	40	41	42	43	44	45	46	47	48	49	50	51	52	53	54	55	66	67	68	69	70	71	72	74	75	76	77	78	79	80	81	82	83	84	85	86	87	88	89	90	91	92	93	94	95
F	-10.13100276	1.814367673	14.27867754	6.776313125	-3.222168031	3.650034556	1.50807403	-6.002223372	-9.32653994	0.812270288	-8.999352469	-7.004825577	-0.039856185	-6.187794906	6.188186043	-6.004339944	7.3085642	-3.448820266	-7.492434478	13.11671078	-6.568210572	9.013220473	-5.354446267	-4.504408168	4.469517451	#WT	-5.37028426	-10.54185236	-12.6297159	5.856632522	-3.241452854	17.09297515	-1.850697311	1.156866594	-9.024456317	-9.369150873	5.911475446	11.58116261	-1.232739894	-3.222498531	-2.999162897	16.96454014	0.285706587	-6.368698987	3.109185699	-4.533484225	-2.764325927	-5.444249107	-13.26954492
W	3.083390562	0.358482029	-10.12567731	2.264220422	-11.0641708	#WT	-3.003096814	-4.360205303	-1.983149973	-12.32663178	-8.38016776	-3.953190904	-8.853264344	2.787632356	4.820943191	-8.840227496	#WT	3.872136581	2.840311258	-4.728517517	3.44489437	3.393978557	2.061005968	-0.320129124	-5.980955243	2.219821917	-8.017495481	-5.26084757	-7.153289315	-9.730120067	-6.805821461	-6.613646446	-5.391453791	-6.275259695	-10.38162487	-2.092330091	-6.776782542	-8.068633128	-4.287047151	-8.431982495	-8.916656923	-2.161046788	-5.211472614	-5.565117304	#WT	-7.956623414	-14.22175555	-11.51414317	-8.374067937
Y	-2.098965341	-0.704278467	8.477118451	-11.66357091	-4.867583753	-4.79693163	5.338720016	0.238844029	-7.009399839	-7.694926353	-8.999352469	-5.81314227	-9.940679674	-11.30986354	-9.673795861	-5.531844255	11.42937116	0.276772056	-9.019061398	-5.205983812	-1.338648095	#WT	-5.354446267	-7.685170168	1.455436115	6.374565614	-5.444250363	-8.478244036	-7.043741396	-6.73093345	-0.562924885	-5.905636384	-3.637042087	-4.9214888	1.930693955	-0.349113508	6.101080358	-4.325865631	3.611193892	-8.887868138	-3.80441102	#WT	-3.88300241	1.309866092	-4.402885805	5.904480353	-3.89572549	-12.4796656	-8.374067937
P	2.88501729	0.565011593	7.510127026	-4.287276517	4.486237937	-3.632435674	-3.628687018	0.19932858	11.91281594	5.674118259	#WT	-1.691073636	-1.127271515	-2.808439964	11.27261343	3.683925445	-0.463460038	-2.239081266	-2.474226371	-2.390948887	-3.569023955	-5.016133674	-1.110484736	#WT	12.99422417	-5.470343814	2.320950399	-5.26084757	2.674565976	-3.178623127	5.500338492	-1.924630095	6.068527826	4.051785234	-4.677712955	3.821365065	#WT	-0.315848191	1.655494191	6.939314185	4.664262469	1.590538548	5.285218332	4.046735326	-3.228929357	5.526579704	-3.123446266	7.262347273	5.318538439
M	5.631224706	-14.0789461	-9.520939732	4.581963535	-14.06335742	-15.30158378	4.156030992	-14.10134603	-9.703030481	#WT	-20.09766175	-9.145332514	-5.118939604	-16.06346186	3.278627959	-12.3490509	-4.840567817	#WT	-8.399876689	14.12340458	2.528822894	-11.29375939	-6.230750866	-8.210287875	-17.07926452	-0.404977153	-6.639574319	-12.67275461	-8.58704237	1.166901215	-10.33987475	17.6875275	-7.483198197	-6.548629221	-18.36835389	6.98004854	-17.15226356	9.082314143	-1.371880876	4.231760347	-7.109153612	-8.928230779	6.860672093	-3.786328569	-0.850575482	-7.590751066	-9.844647766	3.372241996	4.321956175
I	-3.124052888	5.144013422	3.963489592	#WT	-1.999525706	-2.676647578	4.536496648	-7.030607613	-4.513259133	9.553593202	-9.529841886	-8.077190764	1.492980668	-6.653503282	3.573867341	-6.174044505	-3.579914311	13.47722707	-5.937454924	#WT	13.69375188	-0.763729387	4.994731251	-5.808865568	0.932724253	9.541877745	-6.086450613	-1.455074678	-6.078218962	13.58791723	14.68692653	#WT	1.514361654	5.376988331	-3.898992695	0.256598709	-5.811260108	#WT	2.829450638	11.76531398	2.21847736	-3.439494335	7.851038107	-3.549826446	-2.78162035	7.390539327	3.99572824	-0.690650787	-5.663449006
L	3.331276875	6.48008342	8.247904385	11.90930595	1.351116214	10.51155661	12.73641715	2.857962666	10.03624514	18.27419541	6.273557228	-2.14695928	5.932309146	2.853693359	#WT	-0.026819337	13.47357684	16.87533834	1.896209222	15.22661124	4.420352312	2.792627615	-0.1019081	8.160392986	0.489913681	16.65820306	5.555385965	-3.980750733	7.972426699	7.358991296	3.542128738	16.07099791	4.727442476	6.101655098	-4.107558931	0.256598709	-2.122657836	17.8246927	-3.620050777	-2.732135321	3.129881944	2.842354816	#WT	6.48175719	12.7421546	-1.364593047	-4.714558904	#WT	-2.272257626
V	1.700363898	18.80759394	7.999309436	15.20852631	14.30647496	4.710265011	#WT	-7.715228906	-1.037490979	17.32698797	-4.592091873	2.273635415	1.964970552	6.900657335	6.637022138	1.803565633	-0.417428629	16.33209895	5.154569807	19.49416362	6.156199242	1.065934851	-2.731750191	-6.6949929	-4.063244474	10.30046802	2.333330698	1.37911438	-4.154102698	#WT	4.598747414	13.37267477	-6.541127916	24.5689709	2.322594527	-4.676069786	-4.58619781	18.15686394	-4.070656479	5.172486658	17.33457354	1.129952294	11.63498329	-1.357980776	0.944849909	2.920774652	-1.715372287	8.306909064	-3.220778421
A	6.765580306	23.64921177	10.19514868	1.173271477	24.35710934	-0.806844725	15.11254318	5.963206349	-0.730125464	5.696566619	6.647201251	7.510231988	0.164281278	8.415562446	3.961085135	11.81837003	-0.34928688	3.206567996	16.82739089	7.231748918	5.690853279	-3.399095784	1.402663421	6.469010972	13.38451447	-3.867769151	-0.109766205	4.730515284	-5.908514401	9.618265964	10.98486454	-3.072889966	5.622835147	#WT	6.292135417	4.244633486	10.8929481	5.385206101	10.13902489	11.64164025	#WT	-0.263674554	-4.583282883	-5.420873558	-4.815284533	7.195532837	4.357476308	-5.038303642	2.151061824
G	3.223952256	#WT	0.955957916	-0.517972511	#WT	8.827786182	8.719940945	2.995336479	0.099777494	0.356384645	-0.303291479	#WT	2.207903835	#WT	2.185576794	9.885802765	9.665320202	1.501834354	#WT	1.333959284	6.60516906	-1.301926754	14.23516515	-2.652319367	5.335773742	-4.300821435	-0.472442193	#WT	-2.993348126	2.494095985	-1.760410676	-6.245176132	-0.291517745	11.5881795	5.736376832	0.557722735	-1.190808036	-3.997081324	14.13054558	-5.505518794	3.940171239	-6.349463118	-2.564261393	-3.196412821	3.029240484	16.19453092	13.76172545	-7.607514343	4.609087144
C	-10.83420781	7.236924241	0.905546725	-7.824288374	1.016270957	6.852151263	6.554653805	1.819353343	-8.081765026	5.103567973	-10.35652102	-6.506930752	-10.60767605	-2.135670525	-1.921010924	-10.36069511	14.28472828	-3.006914963	-0.997437732	-5.504509872	-6.881135686	3.629450781	4.651690221	-9.694179517	1.854249552	3.517880734	-12.26145701	0.309137509	-16.04130125	-5.109667995	-4.759597293	-5.824757176	-6.010638499	-2.188657748	-9.948572582	-12.02199977	0.087639512	-7.680889234	-0.3223381	-5.221685148	-2.95853432	5.254707617	-4.885987516	-9.64125513	5.041418572	0.023402419	-0.584770532	-14.23407731	-7.974376741
S	4.762311011	11.30474294	#WT	8.190918292	8.699422727	0.853778029	4.14806979	4.002265082	2.953682446	3.21881775	13.82923341	-1.33523665	9.378171008	8.308493067	-2.406132568	6.288851838	10.80927478	-1.183048933	3.060104928	12.08460499	9.299150301	7.174788428	#WT	9.613556731	#WT	6.89277904	2.491131781	4.862380054	1.731876902	-1.22685877	16.81261004	2.467240277	#WT	7.534371146	-0.350756677	5.163378041	#WT	12.91403744	#WT	14.2531701	9.594771756	11.65943218	3.919233485	0.26501787	3.177946242	#WT	#WT	-3.908047252	5.917633668
T	12.57923345	16.62525313	8.818708408	#WT	6.901268841	-8.05843563	-4.970699994	-2.83973769	-0.932591013	16.69292824	5.418802077	-4.449814416	7.79915942	-2.421851608	-4.142248635	-1.657596582	0.827346284	4.388432355	-1.58267004	14.12505986	19.00728434	-4.387943943	15.73789932	5.816850185	10.62664402	-6.112544064	-3.790469047	-0.602875499	-3.439817201	-1.091207797	#WT	7.06478881	11.28158206	8.673505563	-2.23026521	18.35196023	8.573046195	19.01834912	21.45377308	#WT	13.08801069	-1.229196988	-4.086659371	0.089972855	-5.628969926	17.80881049	13.33468289	-5.103371209	12.5142679
N	9.207481868	0.161770353	-5.025741264	2.313390402	4.515874434	-18.30077039	-12.34699439	-9.925526254	-9.904318479	-7.949523999	-11.1001019	-9.698456219	8.06408755	-9.460351049	-20.04927687	-3.396799442	-13.59080826	-10.5545946	-7.264649694	6.681214737	8.672245855	5.836079699	17.75825554	-9.141055811	-3.065788968	-10.29919467	-3.219058296	-7.308721657	-2.183300322	-11.38729371	7.007775192	-0.543752382	-4.146678877	-8.544830732	7.039781034	13.84726805	0.825921051	10.8358698	24.0531098	4.630087806	-5.115246937	3.469974053	-12.10828304	-0.714824196	-10.69176487	20.18704743	13.18178592	-14.81185585	10.02273097
Q	21.93108178	-4.88317243	-2.749382913	-9.154747506	8.640052214	-6.395120168	-6.348621156	6.415423564	#WT	1.920787867	-4.358147783	-11.65415592	13.82985493	-8.766562567	-0.851844932	11.19043398	-7.714327923	-1.266528917	0.375741609	-8.661056073	6.064876798	-6.838687127	-4.055920207	5.344564351	-5.508459553	-6.38027347	#WT	-6.674381375	#WT	-7.721110717	-5.364334871	-5.667397592	-4.146678877	-5.935719947	-3.46351705	11.01668373	-3.877069539	-7.103110695	2.306405373	-2.655550814	-6.518203337	-3.530590577	2.685371344	#WT	0.040128172	-3.891283975	-4.368221179	0.241642321	18.33964991
D	5.139955242	10.65990651	-1.831322509	-7.458416026	8.075267413	-1.641521848	-3.087117156	1.419221817	3.413787409	-6.15162538	6.219562168	3.332108084	0.636089337	10.09069096	-5.788481912	13.94588844	1.695630656	-3.787410609	-3.23387964	-4.728517517	-4.398351946	4.163464603	2.434246858	-6.056184975	-4.454328323	-7.655845038	7.156422717	10.91846893	1.40683657	-0.157855858	-3.562111502	-1.733705962	7.870302601	4.491404274	#WT	4.19000989	0.087639512	-3.010503318	13.96385875	-8.152730015	2.547857865	11.38988808	-10.46626497	-4.357167393	-12.44617657	12.04773289	-0.798195738	-13.26855487	-3.178564313
E	17.67094126	-0.08673305	-4.406556555	-11.98422956	-5.203171381	-6.041706544	-0.152034106	2.333537598	4.447095746	-4.397213676	-6.625756057	9.56136752	12.82303632	-2.24078286	-3.390028327	#WT	-5.1028852	-9.133186523	1.170952153	0.589384055	5.300889128	2.133040339	-5.354446267	-6.318502358	-4.454328323	-11.32202803	19.76587761	-5.951553108	4.029532645	-7.846537229	-16.11630643	-15.33195382	-6.356976224	-8.696667772	6.531667536	13.7921366	-9.977257157	-7.212658613	-1.787108575	-10.88959925	-10.00407225	-9.814358111	-9.455434145	14.48395862	-9.823480499	-4.363779664	-7.59519258	-12.13332788	16.38224681
H	2.927542563	2.428054399	-5.444801905	-6.06987667	6.495672097	-7.31485475	-4.30370362	#WT	12.30933519	-2.900314345	-0.462303502	-9.321965678	2.402404519	-7.175449929	-6.980165219	-1.597079349	0.038457015	-6.221415236	-7.048259022	-2.662682839	4.299593451	9.010578084	-1.164912016	-3.646914105	-6.238075134	-8.469530431	9.257484074	-8.18967635	18.29714164	-3.446352533	0.896355746	-4.764133954	-4.368620431	-7.153366799	2.112088072	8.637222182	-2.293704283	-2.686845077	3.018062605	-6.136000929	-4.109966995	13.38070847	-3.152529421	17.67759109	-2.447186103	7.766113053	-2.84159426	-7.05907091	-4.493926627
R	17.6484528	0.655725851	2.356600529	3.427882864	1.746743946	5.147019106	2.260138297	#WT	11.59532993	13.06624066	2.200175734	#WT	16.74864198	3.230183901	5.003369295	0.295332123	11.77377135	3.542901296	5.01394878	1.365658413	#WT	0.186584203	15.42029006	5.145304434	-5.219891867	-3.617588976	16.58908611	2.083083835	15.75037305	-7.480664881	0.930159915	-3.614459828	-2.113014694	-1.826499487	-1.558326618	19.38239834	-4.189994653	3.71150597	16.90712858	1.075214147	-1.734026008	3.330833072	1.725294992	11.57785778	6.939139225	17.37483738	14.63107901	1.834220964	19.38645861
K	#WT	-13.56930931	-4.073552929	-6.611446533	-11.34342328	-7.202461115	-16.13507028	-3.92715302	2.378918126	16.24804975	-13.13376608	-11.35562986	#WT	-13.52016089	-7.664786512	2.307112469	-12.72252389	-1.438481809	-12.01824801	-1.665227333	20.14919778	-1.105851903	7.870140018	-2.575734861	-9.702970126	-9.664854387	10.16371217	-12.67275461	2.651611483	-7.252880096	-5.586276425	-10.34441141	-2.888403448	-7.046524046	-8.861157252	#WT	-6.137974617	3.311528158	11.86964051	-5.290917211	-12.80197087	-7.564902925	-10.24432341	8.736230079	-7.02558188	5.252964896	-2.191336443	-9.134141263	#WT
[truncated: 9 more columns]
