# Supplementary material for: Regulatory Approved Monoclonal Antibodies Contain Framework Mutations Predicted From Human Antibody Repertoires
Source: Front Immunol. 2021 Sep 27;12:728694. doi: 10.3389/fimmu.2021.728694 (PMC8503325; doi:10.3389/fimmu.2021.728694)
Supplement: Supplementary file 2 [file DataSheet_2.zip › Revised Data S1 - PSSMs/pssm_4-31_revised.csv]

	24	25	26	39	40	41	42	43	44	45	46	47	48	49	50	51	52	53	54	55	66	67	68	69	70	71	72	74	75	76	77	78	79	80	81	82	83	84	85	86	87	88	89	90	91	92	93	94	95
F	1.623585407	8.176476399	6.751852982	0.355872054	-5.113852216	-1.589269371	8.55839091	-7.028710753	-12.02450869	10.1119048	-13.57868707	-10.83206447	-8.524173319	-13.16841866	-6.514570988	-12.33595116	7.607268937	6.762959036	-17.06637234	19.8320034	19.42016487	14.51565065	-10.79890478	-7.92669201	4.627592573	11.39523255	-11.32564835	-8.982050042	-15.2844271	11.35923733	9.116214333	9.646123447	6.191708317	7.95250309	-2.81194882	-8.973561281	4.941668358	-13.57820997	-7.966965994	-5.25172426	#WT	13.19541989	-2.645169329	-5.962312451	5.480607556	-1.121955349	8.832128189	-4.667024476	-7.665544577
W	-7.911799684	-0.312136485	-6.54951195	#WT	0.458579519	#WT	-9.524026541	-7.245101424	-4.739954375	-3.102488519	-5.442739403	2.865740231	-4.187950048	-1.688075066	-9.152972749	-7.236015111	#WT	-10.58515006	2.649222325	0.248828426	3.251915823	-0.347291047	-9.683301002	-8.794976381	-9.906727652	-7.833711637	-4.78570525	-7.455423123	-8.178652764	-12.68314779	-14.62114414	-18.32108356	-5.202262941	-8.647154301	-11.97280774	-2.110687594	-4.962004596	-8.987910714	-11.6770774	-8.113537064	-4.862672016	-14.68776677	-12.38631006	-0.868660955	-7.640952156	-6.476286702	-12.79302485	-15.41899603	-17.17274122
Y	-8.90925519	-5.890090763	-0.168773209	7.350427986	4.332827192	-0.52864615	-4.239938804	-11.37951504	-4.271723754	16.2896603	-17.08751048	-10.35080097	-10.83510105	-10.87243709	-8.983268188	-4.349222129	10.67540474	-8.673378777	-11.64577765	#WT	#WT	#WT	1.607347128	-13.09268906	4.489294305	-10.58557885	-7.419019519	-12.32757438	-18.28361372	-12.30665725	0.156912129	-7.335167918	-3.541918239	1.798004734	1.792196565	-7.219149577	4.366737407	2.651215333	4.800877579	2.782493511	6.096368315	9.568043546	-4.944948097	-1.236013348	-9.579515551	7.882276688	8.063907653	-8.910986006	-8.601122866
P	15.26327408	0.342226561	8.90083679	-4.574359431	4.849230069	-4.078819198	-1.077453121	4.793051213	8.048899594	16.93251794	#WT	2.255630943	3.940564655	-1.14471315	13.00455314	-3.383699695	-5.551877421	0.003522426	-3.270375309	-1.813640791	-3.678131602	0.640826277	-0.710395985	#WT	11.43540203	5.906828341	-2.221245742	2.116259237	5.630275447	6.340947094	3.636292946	-1.224401049	6.863715591	4.47440541	0.606914764	13.16755788	13.6373182	-1.492245667	-3.346513922	6.92862864	-0.674748978	7.903591666	5.238460921	-1.074743316	3.743538207	4.929509492	8.892792985	-1.158201068	5.896233007
M	-14.1724903	-9.775404712	-17.11733181	10.37246806	-3.638692992	-14.67343117	7.615853453	-16.13311336	-12.74733696	-2.201205615	-16.12198804	-2.912839333	5.962705765	-23.13150094	2.644545665	-16.12402704	-9.554049144	12.02490157	-10.55836232	-15.15540399	-12.96619729	-17.07504095	-9.490962152	-7.92669201	-15.32732235	0.53118211	14.70854555	-6.705691692	-18.28361372	4.706004925	5.968483189	22.8001836	-7.676331851	13.34059321	-16.10722135	14.07726397	-23.09027055	9.257272295	-2.877127763	-4.604713657	8.33488037	-17.10917485	9.424497735	8.872479776	17.80996879	2.439959665	-20.16931925	15.12920403	-8.042035118
I	13.63085538	10.96253425	-3.693772006	0.931246085	9.096570679	-5.305824429	#WT	-9.169217689	-12.37084642	-5.467334855	-5.746507028	-9.163336985	-7.965085571	-10.16923204	-2.549861937	-10.12565381	-4.556616645	#WT	-7.935666245	-1.74808027	-4.979468258	-3.901661314	4.713729442	-7.92669201	-2.942831984	10.40120894	-1.333815712	3.844991865	-14.61743072	20.44570494	18.93790467	#WT	-3.837049311	21.45040608	-10.33078967	6.022371804	-7.961191213	-1.990858473	7.847800506	-7.041171877	10.93835912	-8.537556498	-3.434058599	6.958942763	6.15504488	11.64080581	-5.829129186	2.720182692	9.396327519
L	10.67697715	9.982313852	-0.366987024	7.38087252	4.30991322	6.354547784	19.0376348	2.419454801	9.851299719	16.88158623	3.881368279	2.40149571	2.350381836	-1.811709524	#WT	-2.869005146	7.73717381	17.46778526	-4.681881982	5.156855811	7.952329309	1.182396139	-0.046933226	8.307865439	-2.942831984	#WT	5.008690451	0.488005498	#WT	24.51797819	7.137028665	18.74014666	10.3303623	22.63504747	-6.504923919	2.527826505	-1.897750412	4.946532294	-4.472735894	13.525373	17.3710619	-0.182196898	#WT	0.07668936	#WT	2.17397634	0.739640877	17.04468941	-0.490538178
V	7.739752141	#WT	2.609604702	-1.635690048	8.8382098	-5.305824429	19.85675916	-11.10026256	-4.929484454	4.680554665	-9.518877229	12.28982871	-0.648804781	2.727641486	11.9836484	4.877034799	-3.949302758	17.376431	9.924193943	3.133732222	-3.908954948	-4.222319962	0.565175583	-0.61041122	-3.806540034	11.52919424	-0.096210497	-0.832021949	-7.653535057	#WT	11.64211694	14.65020516	-0.889069347	#WT	6.053403681	8.494007485	-7.128815028	1.280349303	1.079486035	4.576684875	12.63794648	-3.495390492	7.336849143	-2.354840153	18.92189864	-0.666069705	2.395247081	#WT	-2.279427448
A	17.39917865	11.01761361	11.83200768	-6.608023614	16.10382153	-1.711162267	-2.304458352	-0.874862889	1.822654628	6.602544256	7.998090246	8.76089285	3.847509205	13.82679545	-7.228856484	6.355043191	-7.159600105	0.419701767	16.99374642	-3.736436063	2.644912253	-4.450104747	0.815562634	11.51288392	12.32147434	-4.771357305	5.525672196	1.628967301	-8.178652764	16.90012093	19.10814876	-1.252226943	10.09277774	18.34311001	10.21789839	16.79682087	10.96819767	7.790082167	0.101792252	-3.055407253	-7.158653582	14.15090697	-5.959179244	0.215958309	-5.359133979	11.32767092	11.21121055	11.5905526	10.04230242
G	2.38192888	5.401093307	1.250050866	2.508089178	17.41418431	2.643409463	-0.503014537	3.048929435	-2.823770123	-1.846341953	-8.089950624	#WT	8.083981951	#WT	-2.587651798	7.276206437	6.631933896	-4.647294063	#WT	-2.157226903	-4.979468258	-4.112772044	0.05783973	-3.129606773	-1.698057071	-5.304574053	12.84664067	16.57989362	1.374821449	12.11304127	5.017518355	-5.814700305	-0.967033828	13.72946108	11.31778606	-0.367647544	1.962375623	6.85972761	8.043381703	-2.972194849	-9.745441471	-4.602791592	-9.964901983	4.277470316	-8.150588946	10.72360984	0.188867264	0.821711968	-3.466891436
C	-4.849445351	8.088680976	0.102399135	8.64456706	4.057635634	6.092829323	-9.524026541	2.443163965	-8.704663426	-1.24308594	-7.956804375	-9.716460691	-9.920785273	1.827514428	-9.152972749	-11.66895478	11.43584571	-5.752156641	-4.62050632	11.42374989	3.319349577	7.333154923	-10.09569973	-11.95746206	0.579705893	-9.918582473	-15.2903574	0.543598276	-9.662544406	2.385917939	-6.972627179	-11.65571396	-6.991710558	-4.441999414	-8.973621119	-8.354376572	-2.268373954	-11.08866014	-7.966965994	-12.73398914	2.582487149	0.80059866	-9.387123443	-9.043918925	-12.39455048	-0.477913467	0.342729223	-7.319873368	-3.558956859
S	21.95422325	14.46156456	#WT	2.867002532	#WT	3.073232708	3.166508409	2.784041864	-3.373286566	11.49568132	10.46150297	3.512750834	7.489190932	5.693756006	-5.293376032	2.082203389	14.16645766	5.644275238	1.839842512	11.6940821	14.06853227	12.56141077	18.84906714	13.56631074	#WT	-0.550975733	10.30463693	#WT	-1.563421743	7.750904972	22.72136806	-0.214726072	#WT	8.514418356	-0.211161205	12.14505699	#WT	8.962776403	18.57113663	0.729166479	8.283350866	#WT	-3.299532375	14.49050905	-1.079850525	#WT	#WT	-3.653690377	13.89066557
T	#WT	-0.224721155	13.6808188	-3.561025332	24.00315893	-6.920646231	10.15238336	6.35075124	-1.217416498	-4.362472277	3.573116085	5.34655764	14.64273251	-4.748637345	-0.242828227	-1.237641877	0.196981675	5.875245302	-2.07043926	-3.788255984	0.844643372	2.285690062	13.53296468	5.565561978	9.291923311	1.411167621	11.69103946	14.59410076	-1.624365169	7.982455094	#WT	11.82572695	8.943280587	9.673450499	-1.248662076	#WT	11.09508613	12.73571976	13.84786891	4.489416471	-3.796519194	8.80453213	-4.123888332	16.40388061	-2.887353835	24.7452466	8.331446721	7.724328555	#WT
N	17.73076986	-2.088680777	-9.548698567	-7.339601958	21.26711206	-11.67424455	0.730050189	-10.13474012	-9.025322075	8.740692238	-10.57950045	-9.716460691	8.85839186	-9.38034277	-20.08157747	-6.714068464	-11.40356164	1.002201433	-3.05289679	13.32044017	12.89050401	8.381575291	#WT	-11.05902488	-7.95102795	-7.58639223	11.83136901	11.07685732	-12.28524048	-10.0963599	13.54908832	-3.325150478	-4.099366694	-11.06856238	7.296887557	0.246980122	-0.386860913	17.87376528	#WT	1.995783497	-12.36813755	-2.356586058	-12.7628006	21.87861557	-16.18262636	21.66112542	-4.911068782	-18.41818265	5.314715668
Q	-6.073367638	-10.64368908	-8.854910085	-4.634876665	3.382513602	-0.672092822	-10.83196917	-0.799171542	#WT	13.29510883	1.777429872	5.778168821	15.34576118	-6.857120309	0.09671152	9.460838554	-5.551877421	-9.163741986	-0.271188692	-0.71157037	10.32541604	5.076538722	8.625887139	1.184101898	-5.98342477	-4.185747249	18.2353	-7.573976064	8.72593491	-7.553058926	-4.658061855	-3.902929017	-3.992523941	7.462406554	2.721626488	-2.502692357	3.343904048	18.61831588	-0.723817846	#WT	-9.745441471	-7.723871105	1.861109585	17.71160107	-2.359947362	-1.692109373	-8.750351321	-4.607341989	-9.243323116
D	3.667773093	1.057749556	-3.189540477	-10.11684702	3.24758783	-8.675057935	-7.832782553	1.013209223	-1.679392096	7.248077387	-14.6661024	3.085533901	0.916197104	8.626030285	-14.08320423	13.99031886	-12.36908407	-5.09641362	-1.298485086	6.510725151	11.16772014	5.64541498	10.72971325	-6.305426555	-5.364240061	-7.35244814	2.716015658	12.80699229	-13.5300154	-2.839711237	4.060245517	-10.11241298	-3.13384426	-2.386463684	#WT	-8.354376572	-2.673742767	12.36312208	12.7404325	1.54135008	-11.12336263	-6.934981835	-12.7628006	9.179118908	-12.39455048	10.76661269	12.72559973	-7.666211093	-7.431600486
E	-0.013032796	-10.89100849	-3.597614456	-16.11522026	-6.096309747	-8.675057935	-15.33824808	-5.603083356	10.96198376	1.666265374	-6.426635162	17.28772763	16.04221422	-3.908541423	-10.57438083	#WT	-7.615485749	-3.342001916	1.643767661	-3.437910003	-3.250434408	-2.181727176	-3.353745616	-7.797520875	-3.756517377	-5.234216216	19.87236882	1.756030933	-6.762831404	-3.938695856	-2.183992945	-9.323523712	-0.566571416	13.11203029	13.34053892	0.854294009	1.382706363	18.70377886	0.122058854	14.80369355	-9.946729469	-6.094885913	-9.040785718	15.59683741	-3.676243105	2.439959665	-2.208136283	-0.583762484	-4.850509651
H	0.940168096	-6.053389828	-1.464071434	-10.11684702	10.60247066	-5.524034277	-3.341501615	4.840862878	17.50901529	#WT	-7.12442819	-8.830333359	-6.081502733	-3.908541423	-11.08401762	0.989265517	-6.02437311	-8.095600237	-7.681068599	19.87573449	19.63477081	16.78021284	11.38564849	-6.396522796	-5.586181615	-0.622496562	0.616670842	-5.084426237	-3.425054443	-3.685587937	0.780157759	-9.507675404	-6.686154583	-2.459802926	6.90805405	-9.696389548	-5.232524657	1.521633364	8.430662553	18.33024222	-7.158653582	-3.313177815	-4.88084453	12.24318899	-7.185066512	8.599459929	-6.50925732	-11.1750345	-9.243323116
R	4.960455923	-8.580080755	-4.922371529	6.4304924	10.54847356	5.878917921	-2.063054068	#WT	10.19567912	19.47715116	6.395289167	10.41143885	19.85870233	1.311111551	4.984280656	1.843964597	7.387952823	-5.448389016	4.300196952	1.363499982	1.553771643	-0.46206997	5.972598542	3.120890879	-5.084987582	0.586069674	21.05741905	13.79517724	32.26047445	-3.785061552	2.861923527	-1.196752957	-0.687781349	12.97116318	-1.057537116	15.78970986	-0.842746557	17.98750742	8.816034887	13.56703921	-4.269014884	-2.079569131	0.905622513	23.43644057	1.997771684	20.239633	-1.346050927	-5.043515017	3.243786562
K	2.656020179	-20.15088572	-3.943952181	-11.98080664	-4.485662485	-13.1301302	-15.33824808	-8.678854479	2.417355018	-7.30114166	-11.08913724	11.66699414	#WT	-14.13394109	-13.1176818	2.985467027	-10.86199177	-8.374852716	-14.64496427	-8.049629657	16.21361834	-1.91330552	13.74818907	-2.524869195	-9.152315948	-9.717294475	#WT	-1.759754522	-5.110234083	-10.79956495	2.342763582	-1.252226943	-8.490017244	4.946644287	-7.219209416	12.09678208	-2.71254941	#WT	17.17614985	9.515834568	-14.12254925	-12.73206707	-5.143161913	#WT	-10.40619468	12.38777117	-11.45101188	-10.43145362	-9.604107972
[truncated: 9 more columns]
