# Supplementary material for: Regulatory Approved Monoclonal Antibodies Contain Framework Mutations Predicted From Human Antibody Repertoires
Source: Front Immunol. 2021 Sep 27;12:728694. doi: 10.3389/fimmu.2021.728694 (PMC8503325; doi:10.3389/fimmu.2021.728694)
Supplement: Supplementary file 2 [file DataSheet_2.zip › Revised Data S1 - PSSMs/pssm_3-74_revised.csv]

	24	25	26	39	40	41	42	43	44	45	46	47	48	49	50	51	52	53	54	55	66	67	68	69	70	71	72	74	75	76	77	78	79	80	81	82	83	84	85	86	87	88	89	90	91	92	93	94	95
F	-12.29931619	-10.97201134	2.145340541	6.929213666	6.693164662	-1.568813277	9.236436153	-11.69607306	-11.01810311	-5.272358037	-9.685748072	-12.99137679	-14.71466839	-12.04111849	-1.984116488	0.310289403	0.329941411	3.205002908	-2.067066427	1.890730597	7.958725634	9.01049467	-10.99460068	-6.738187324	14.95314551	-3.350396105	-12.5853675	-11.27377121	-10.57325381	#WT	-1.952306824	7.854627141	12.84240778	-11.89469956	-4.211313116	-6.110336935	-0.000807074	-11.91271747	-9.354080089	-2.754279001	4.23690389	22.38666166	-1.653315658	-13.20849525	-2.272185936	-8.352451078	-4.699378648	-4.865333142	-10.17230675
W	-7.277988465	-9.899646149	6.013841134	2.015867973	-6.253791892	#WT	-6.798638296	-2.215668528	-7.88577024	-9.32816333	-3.084800175	-1.495824359	-6.961883448	0.951333273	-5.507871328	-6.488555059	#WT	-7.211419029	-5.091932121	1.064784251	-0.981571448	-1.422921882	-3.730376451	-6.031143523	-4.271171259	-5.889071838	-2.938407525	-7.029809678	-7.763597275	7.348881025	-7.950680058	-7.70102634	-6.944018923	-3.951988321	-6.379533195	-8.277147367	-6.42219723	-5.153280858	-13.62883827	-7.927276718	8.911192714	6.057959136	-5.489305684	-12.31005806	-10.38460173	-15.69283729	-16.5587513	-9.061306251	-5.510970174
Y	-10.76523122	-14.10857177	1.720626424	-9.816836421	17.66296562	-2.978667511	-13.03380134	-5.579146886	-8.558233338	-10.99147879	-9.837585113	-12.78026606	-9.092785693	-10.46333995	-11.01588135	-6.565139565	11.01401797	-8.372173601	-8.195386715	9.318927795	12.19902572	#WT	-6.151784528	0.737051666	5.620654611	-6.711373719	1.839805557	-9.331203267	-8.099184904	4.784004291	-5.337141471	-0.359579743	6.428234809	-5.713041486	1.338215829	6.581411905	-1.967124969	-4.387717314	2.725303358	-8.722777008	-7.237895932	#WT	-4.832979875	0.62508278	-12.49979829	4.511350351	-2.022043816	-12.32281025	-12.70466736
P	3.13405086	5.443132009	8.408124718	-1.1887486	6.803833397	-0.417596855	1.202888206	5.169575017	6.205417285	14.1031406	#WT	0.677881551	3.143077504	6.683896538	17.56549559	0.69247181	2.48180839	3.156342247	6.709450129	3.905206671	3.050511781	-6.682428503	2.566522844	-7.02940441	10.85528491	-2.608033215	-6.347877538	-8.811349444	-1.045501734	-7.068295356	2.285361016	-3.393897094	6.997554086	-5.773277888	-5.498578502	-1.866375405	6.405865493	-3.410516299	-0.914616052	6.049124734	3.924771178	-2.788928786	5.979991138	1.78396937	-8.423660465	-5.142153731	-3.818423954	7.103172311	-4.21520803
M	-13.57488776	-10.83886509	-4.055091303	#WT	-7.756966658	-19.95939661	-10.14416264	-16.21572729	-9.174473568	-10.54235923	-14.91184208	-8.536304534	9.514547433	-17.86978717	3.434043938	19.30418845	-10.0976717	-3.207297368	-13.27776934	-10.08864567	7.084642544	-12.02820442	-0.820407668	-9.185274478	-7.156485208	5.878062217	7.005590091	-12.61578418	-11.16872936	-3.842377372	-1.521651057	13.86412439	-3.114115531	-1.824774518	-6.043945566	-7.518410914	-3.529561017	8.147803507	-7.025727461	20.57132618	18.22302269	-7.502555352	7.921662462	-5.511542204	#WT	-8.006113353	-10.05074128	2.143368225	-6.730948964
I	6.373472473	-0.021825966	-4.467490032	18.01245783	0.083677373	-6.58472898	11.7542112	-8.277209477	-4.725713361	9.203361593	-9.539059053	-8.575111177	-7.042762656	-10.34478701	-3.837605659	6.274353307	-7.397011142	15.70756437	-6.179347451	1.925401549	16.39403361	4.386756289	-7.396559441	-8.880742988	-2.545702216	0.922392392	-8.504232278	-11.13189254	-9.297682246	4.935292081	15.49011796	#WT	-4.052338747	0.565207298	-8.099190401	13.16221377	-2.216410261	-1.818506612	0.060061103	12.18539228	8.934670317	6.454974326	-0.138544724	-8.801234653	12.62105705	5.000857158	6.642470643	-3.568594693	0.827998367
L	2.15159333	4.017578853	-1.498247559	12.62362884	10.26562888	9.389001474	12.38103207	4.436242557	7.950981787	16.2375905	5.830859849	5.145076314	4.833257042	1.201754837	#WT	15.76916712	7.134442629	14.46519617	3.369348803	14.41294286	10.02577164	-0.896738564	-1.78271187	0.459921931	-0.686100739	11.94006015	-2.72175883	-3.196894927	2.407519372	13.58516112	0.445076141	10.38558314	0.600309017	-1.849197414	-1.618187492	-1.604058022	1.122983863	-0.589907088	-5.087164066	6.559922643	#WT	5.967360498	#WT	6.502729244	15.10275987	-3.353537014	-5.244051351	#WT	-1.209114929
V	19.71424034	17.67489381	-3.653804638	11.95346225	2.696478837	-2.418284959	#WT	1.814830051	-3.088685004	21.99508207	0.031769789	5.717330222	0.892094681	1.941705848	6.6214386	#WT	-3.67380771	#WT	-0.061228139	7.013367525	10.83400594	-4.377577282	13.02574631	2.434981449	8.853862489	#WT	-2.263861137	0.510512158	-1.749108895	7.632838895	4.155771554	22.10538031	-3.338940731	-2.981160047	3.588199184	-1.220503133	15.69311647	2.107279433	-5.655142122	4.444927986	24.8868674	-0.491175952	9.283581402	-4.39508709	21.16889338	-0.258879297	-7.442638511	17.84856147	-6.2185658
A	#WT	#WT	9.969274916	-4.591926731	-2.186830976	-6.997127708	16.74056889	-6.34471043	-1.895599685	#WT	7.924395282	5.959789855	5.980306942	5.557798052	0.328866718	12.45306765	3.7626738	6.451650416	19.81776057	0.826624952	17.00857921	-2.768327183	#WT	9.614668119	11.67438976	12.05504242	-0.688094647	10.39235793	-1.904681607	-2.879454465	11.06247075	10.08009839	5.333742451	-0.50555195	2.565365824	-0.217031255	#WT	1.995057279	-1.878502293	11.72166073	7.830306399	1.265202977	-5.719107207	-5.703029718	2.542912672	0.184212229	2.977790965	-3.159448059	-0.079731164
G	10.72163609	15.05607001	2.851457268	-2.544810002	3.176960216	5.599944873	7.244355531	2.756286498	2.586948835	15.67948561	-3.227760705	#WT	7.698340846	#WT	-2.302155148	6.960234626	6.089978079	3.372355993	5.978551265	13.18150679	15.56573643	-1.945633744	11.21240663	11.29000955	8.808480991	2.995204708	1.369871486	#WT	7.974216862	-2.706150975	-1.136944658	-0.221841482	4.736150889	7.003080772	8.134751511	3.922116161	13.84562479	4.926845156	7.309084216	-1.664643604	-4.032953674	-4.173129025	-2.789311267	-3.234332518	-4.794302477	5.062998302	16.16817175	-7.195226113	15.43483637
C	-8.503575269	-4.117663587	1.724195012	-2.081255926	-0.983594733	4.101181571	-7.228996363	2.71061946	-8.48232066	-5.2904245	-7.328761706	-6.99300356	-5.98569045	1.217945358	-0.184514696	-4.056316158	10.03135401	4.132154606	4.042934471	10.94620822	6.652827758	6.964768467	-3.437741353	-7.371180288	3.229200791	-4.744254345	-6.586994267	-0.356720333	-7.078188484	3.942770556	0.923549146	-5.800632687	0.808766014	-5.442521425	-10.60801381	-6.899226205	-2.55685301	-11.36625567	-8.519402967	-8.027518537	-9.282813468	5.118346431	-6.96388212	-9.091184077	-10.93772544	-8.107135335	-0.212300008	-10.22206082	-7.011850105
S	11.64426281	5.886824867	#WT	4.004575734	12.08280136	2.875778856	0.523788575	3.073699151	-0.154893763	12.51768918	6.655201746	4.996976821	5.684654951	2.803460439	3.113197981	0.540634769	6.089978079	3.459673317	#WT	11.71551818	#WT	9.38157263	8.954489762	-0.876362078	#WT	-1.916049794	3.626820624	4.503532619	-0.703898912	12.58460089	19.14684768	4.137771328	#WT	5.925303562	-2.368546573	13.73976991	17.44371896	0.433565922	17.27686074	17.18963641	-1.418790742	19.0872733	-2.870001935	-3.701298608	-4.27235583	19.78865355	#WT	-1.459600908	15.07536464
T	17.95605182	13.44289813	8.966451288	6.557017826	2.410881911	-7.829503894	-1.118954695	-5.945019234	-5.939019687	16.90747938	3.641183248	-4.360484753	11.49737722	-0.956143312	-2.932637282	5.421937823	-5.704858234	0.721391399	6.313523794	2.961482327	#WT	2.122220723	9.61552554	-1.71174202	7.526347155	-0.731909088	9.818591736	-6.240920409	-1.072930743	0.372249052	#WT	14.68059099	8.36622806	6.681123043	-0.410336819	11.51796629	14.85552796	6.381274989	7.454370496	#WT	0.519569279	4.106155799	-4.737879087	-3.484907936	7.970148829	14.31532396	11.47650961	-2.543879658	15.70362361
N	-12.58471049	-10.17186871	-6.628336422	-9.019370515	18.28754517	-9.996314326	-13.48968698	-9.68248739	-6.816604249	-5.494299591	-10.94713303	-5.498656227	2.202683508	-10.22939586	-14.84536341	-13.23050917	-14.36090681	-9.507400595	-6.500006099	9.050626207	24.98144083	4.050634449	-10.36641095	7.833569628	1.992911684	-10.53988833	8.836536588	-6.89666343	-7.828664842	-7.264370207	4.112635595	1.952152251	-2.588684858	-0.966094837	6.007614976	#WT	-2.509251742	12.70587184	#WT	-0.406295575	-10.71174007	7.657160303	-11.48767892	-3.750891261	-9.096772616	#WT	20.63526693	-14.35647443	0.947017194
Q	-4.067691118	-12.49603873	-6.753039913	-4.91140106	12.86047088	-2.066896224	1.757945295	2.480817938	#WT	2.622305567	7.105844996	-1.689888797	14.80682035	-1.361869854	2.950201487	1.628050099	-5.789288458	-5.410128084	-0.344061017	10.90132463	3.342015019	-2.425906988	-4.593057828	-2.424384177	-3.542799222	-10.02348545	17.16711457	-8.38413251	5.089123708	-7.264370207	-2.926222881	-9.208118637	-2.931789926	-0.535579216	-2.092171986	-2.36067396	-5.936012593	11.62785027	0.198904405	-3.118975878	-0.207087925	-1.960067761	0.234785676	#WT	-4.400675629	4.634984809	-3.261253569	3.354582436	0.68338938
D	-0.808611838	5.870309917	-3.000960073	-8.8103003	6.655240242	-6.119020604	-0.033836637	-4.024167332	7.318150579	9.287675175	0.380536317	1.739702865	2.085468801	0.073011322	-2.070141422	2.027741295	-4.785568419	1.323966061	-2.478611806	6.943551127	20.12344094	2.978532448	-1.405551165	#WT	-0.999498249	-7.217867094	-3.959830548	8.237974936	-7.861569272	-6.552577171	-6.60643153	-6.323105178	-5.994453158	-8.0652175	#WT	15.03726619	9.025819163	17.44688646	16.79513725	-9.409667263	-10.29364429	9.057795391	-12.30651233	2.571701866	-12.49979829	18.159781	6.419163786	-11.35728782	-10.82108453
E	16.46870204	-0.772139245	-7.496620793	-8.028219704	0.094535375	-9.162586192	-8.578729076	-6.486589097	5.030362076	3.763344399	-5.049781779	12.63366901	17.46395622	8.229253106	-8.764570318	18.34042647	-11.06319413	-8.446777374	-4.099024079	3.378326259	8.169444215	-6.94160247	7.662381385	13.38565604	-3.845680503	1.528628727	14.8434272	-3.309875541	-4.423043539	-8.51870736	-4.255841918	-10.96253034	-3.270258152	-1.564845451	11.64673374	-1.573316069	-1.154633042	16.65112646	4.220924382	-2.281438744	-5.211261664	-3.714479465	-8.757809273	17.7120728	-5.005413207	0.432645672	-5.591855081	-6.532168667	0.678930944
H	-14.10000547	-11.39795283	-8.006257584	-8.976740499	#WT	-6.031605275	-6.798638296	5.417526492	17.90925372	-3.329790096	-7.049509226	-6.859857312	-6.028531509	-7.173647504	-8.931010517	-6.363851567	-4.888187735	-8.484567236	0.127841769	22.27186869	11.0237445	15.27834351	-9.240188979	5.067165757	-3.048085171	-6.419561255	-2.959617919	-5.791800852	-1.093617212	-4.440622958	-4.475529285	-5.800632687	-3.801241367	-2.866047991	2.076650647	7.896277311	-5.536936233	-0.21746986	7.928855983	-7.639774643	-0.947557536	14.29673516	-2.140912988	14.63998102	-9.139826819	11.27054897	1.059877858	-7.306894547	-9.152357041
R	2.336832595	-5.851322677	-1.729688374	1.70753818	10.58289028	4.248425287	-2.55147757	#WT	11.81361939	3.856162202	1.718986582	8.396078681	14.33773223	10.13754073	6.20962266	-3.231518702	5.609841718	-5.639929607	0.506472968	#WT	17.70530463	-1.567039185	1.504264048	-2.861416146	0.684370603	-2.137554264	19.6628006	1.485492326	#WT	-1.309194453	2.998003173	-2.690104188	0.813187999	#WT	-3.510222708	1.2818215	1.554672696	18.8790887	3.405585445	4.849404173	2.500286227	-2.488395344	2.050036585	9.396282632	5.471741452	8.888122776	11.79645661	2.500713108	#WT
K	-0.343035458	-16.22680369	-12.52947159	-1.39705511	-3.115761972	-13.2174425	-13.73700639	3.685313941	3.06376275	2.01116594	-6.736584112	-11.77372994	#WT	-8.041931876	-12.28361076	-2.141455323	-13.52081089	-9.754720003	-8.338438145	2.956043091	12.60642657	-9.343024777	-1.847535729	-3.266505018	7.168352108	-7.791607451	#WT	-6.949431299	-1.749108895	-8.919633934	-0.758139641	-7.30601643	-2.931789926	19.40472413	-6.109013133	5.446882743	-6.172279857	#WT	13.94689847	3.922495982	-8.07197529	-4.118183377	-11.79687554	5.339193391	-1.027411022	11.55962813	-4.012488392	-11.14617709	11.48079697
[truncated: 9 more columns]
