# Supplementary material for: Regulatory Approved Monoclonal Antibodies Contain Framework Mutations Predicted From Human Antibody Repertoires
Source: Front Immunol. 2021 Sep 27;12:728694. doi: 10.3389/fimmu.2021.728694 (PMC8503325; doi:10.3389/fimmu.2021.728694)
Supplement: Supplementary file 2 [file DataSheet_2.zip › Revised Data S1 - PSSMs/pssm_4-61_revised.csv]

	24	25	26	39	40	41	42	43	44	45	46	47	48	49	50	51	52	53	54	55	66	67	68	69	70	71	72	74	75	76	77	78	79	80	81	82	83	84	85	86	87	88	89	90	91	92	93	94	95
F	-3.160692299	5.47646146	7.834501877	-2.02939453	-2.414208	-0.417103551	10.35161797	-4.495486067	-11.1632236	-6.798550781	-6.807920811	-11.45119107	-9.29888448	-8.002745515	-2.104118092	-8.350960873	5.229114955	4.259679571	-8.565172854	13.04578034	-1.749739157	12.82353462	-0.648030046	-3.526964615	7.798081318	13.4124674	-7.766593305	-7.494904565	-14.16720831	4.483383553	3.240431407	9.79447852	4.006988066	3.650409434	-10.55190397	-10.17067979	6.00441404	-10.61533671	-9.08567116	-4.8279567	#WT	14.24448863	-5.255613601	-11.13974693	0.27143841	-2.613190576	9.157807103	-6.741354965	-10.54838217
W	-7.877149519	-5.235259463	-6.105007575	#WT	4.803012505	#WT	-1.523605728	3.531719511	-4.763391997	-0.368155602	-5.175402003	-0.916698038	-6.147860822	-6.209527169	-2.445485211	-0.918834584	#WT	-4.932693772	2.186798701	1.451530994	-3.414933027	4.911793983	-7.384684819	-7.193147606	-3.444012735	-6.095774374	1.367473503	-6.917126026	-6.834842333	-9.745240914	-6.748534774	-9.578562344	-4.671967213	-4.594600151	-10.7630147	-1.566746782	-5.396856884	1.115871748	-9.704855869	-6.82968781	-1.80430559	-5.303460755	-8.749843701	-2.919704698	-2.961692297	-4.99529855	-10.74356134	-14.92289748	-13.17107824
Y	-8.34538014	-8.881456684	1.623262217	4.292768636	-1.082813219	-2.091754256	-1.575737824	-4.985849276	-5.225367595	-8.219958858	-9.460769703	-7.537688675	-7.343184778	-6.209527169	-8.254328367	-1.100092988	11.62792838	-6.177468686	-1.297509561	#WT	13.69954353	#WT	2.319223498	3.949314217	1.38971587	-4.75873772	-3.050136085	-8.043347998	-6.105226753	-6.41305067	-2.749348157	-6.925713452	2.999938517	-4.149153383	1.873600083	-7.463305632	2.644828055	-1.416488862	5.164426858	5.124428641	8.086503679	9.371528707	-7.917467516	-2.752621713	-6.875194695	8.63083582	5.289415005	-9.20377673	-10.35604332
P	10.20039004	-1.620896393	8.97040395	-2.524438013	4.4855841	1.124184438	-0.919994803	4.860282331	7.160863629	#WT	#WT	0.777824659	2.324882126	2.65065887	11.43555632	-3.166273032	0.695044739	-0.746043168	-0.052734647	0.257471662	-3.075393279	-1.421013498	-1.53994589	#WT	10.01258919	4.699497588	-0.586306965	1.60446967	4.330865688	1.24522698	6.000892287	2.621362842	6.220159483	2.842869654	0.200067587	10.24080595	11.33283435	-0.885053982	-1.529597899	5.60061592	2.31169125	6.863987537	5.141077806	0.66789431	3.87677686	6.528030502	8.14697628	1.025015264	5.905192258
M	-2.019730496	-4.26973703	-11.48908803	-9.724099245	4.100866371	-12.23641192	5.637807619	-13.70415665	-11.410543	-16.76163307	-20.55907898	-14.20305828	3.545904491	-14.62930848	5.00069353	-13.77155557	-10.55892563	6.7466774	-12.94228063	-13.42096359	4.86381053	-13.6288707	-10.09205897	-15.2444586	-12.24396237	0.120808709	7.530638613	-8.538391481	-13.71132267	-3.577163118	1.769034014	20.10587649	-13.31087948	14.0805292	-16.76138793	14.62783942	-14.78216063	8.558868358	-9.23236018	-4.881707846	-5.651179205	-13.49241872	6.993119377	9.471594339	14.81949876	3.432300129	-13.16496942	13.02938476	-7.648669164
I	13.53018586	10.07394812	-0.910216024	-7.278036333	6.693297445	-6.476277481	#WT	-2.605847368	-3.491317866	-6.546426363	-9.460769703	-10.96992758	-8.21146915	-7.558570059	-1.57133384	-6.01877063	-3.763086491	#WT	-5.012862531	-4.161086359	6.485890463	-0.559759041	8.875632166	-5.737261962	-0.505912944	6.119181943	-3.564438009	-0.062778276	-8.05028214	12.96999462	11.64544089	#WT	-2.692054176	20.42507952	-6.231357931	3.108887057	-4.659787535	-2.468924925	2.271037972	-4.722417037	11.46409239	-7.593519101	-0.292761196	9.146747005	5.752033908	9.992068087	-5.723607458	1.666747766	8.473289354
L	3.557638945	11.38545889	-1.629032319	5.819762134	2.714997007	5.844770738	19.65690972	7.089505511	6.343335402	2.924332913	3.484825146	2.235863531	3.059033159	1.385898186	#WT	1.114829599	9.44078595	13.90084703	-1.788850714	7.243312829	1.309129946	5.310082614	0.467573733	5.929570428	-1.390176432	#WT	-0.671569067	0.442747434	4.571492268	17.0577572	0.975307503	14.34942962	13.95783421	22.55858697	-2.56517494	0.38895292	0.076398643	-0.611240738	-5.12096211	9.775064907	15.67609337	-0.530149819	#WT	0.246564904	#WT	-2.249879794	7.100870961	13.99338366	-3.172087771
V	4.427358684	#WT	1.561359707	2.039304052	3.321847851	-7.089186755	17.00698315	-4.101859219	-1.34683033	-4.11337114	2.234477905	2.445949048	0.121597603	2.788032683	15.51976392	4.323805954	-0.872349452	14.46743472	8.828690706	-1.23893878	2.953487097	-0.623547591	0.58080779	-0.059547377	-2.535477731	11.43204713	1.272372715	-2.044974764	-3.791727301	#WT	5.155273822	13.48678817	1.877392453	#WT	4.198981652	2.066194727	-5.396856884	-3.489668495	-2.707803628	-2.249189038	15.09764739	-4.073529464	15.83625561	-1.362797073	16.6769702	5.294697407	-2.236364702	#WT	-1.335031313
A	15.69995571	8.172064259	7.178705663	-7.690435062	9.19373807	-5.728401899	-0.875155939	-3.061733012	-2.812674347	11.35976783	26.42639271	5.148074121	2.324882126	16.86766106	-2.07437975	4.840043678	-4.509345745	4.327183462	16.85218593	-2.633083852	6.644209769	-2.913107818	0.300490748	13.04012423	12.27523463	-3.022621654	3.995053227	5.673566488	-6.180479287	16.12136284	14.89030248	-0.016245064	7.913811148	15.14568978	7.545030118	14.78480677	13.35240408	0.77409587	-0.291116676	-3.127296143	-3.276147902	7.3613404	-7.706356786	-0.562036982	-4.369766275	9.027831702	8.886284211	12.99113462	9.227701058
G	4.516840105	1.430110145	-1.302791758	4.005370101	17.67186065	2.103778141	-1.057368616	3.643080002	-3.965383837	1.977067517	4.365999652	#WT	4.950448458	#WT	-1.678176593	7.54823585	5.638100331	-3.332831057	#WT	4.842831923	2.35684856	-2.088009871	6.510785831	-2.669933596	0.512601063	-2.161009468	8.355489522	18.42782998	4.805436358	6.850948225	-0.107961289	-2.024424628	-0.570552134	12.0944931	9.303632536	-2.577577605	-1.456943956	0.699363241	0.934722051	-2.617659352	-5.587075637	3.760272357	-8.88298995	1.776734117	-5.443617608	9.737782246	3.868851285	2.376963747	-3.624001949
C	-5.535723602	-5.357152359	0.394846157	5.579724734	1.785784534	5.108580478	-4.103333112	-6.74026098	-8.285929874	-3.588253433	-3.259217751	-7.858347324	-9.456244063	-2.632562012	-5.133248854	-6.89507523	8.445280686	-5.478060837	-4.370662281	10.43341046	-4.933077466	6.768297268	-6.479963081	-6.824677292	0.496364978	-8.281275598	-9.357705943	0.954211853	-6.414423377	-4.934331667	-2.81858022	-10.50267861	-6.117182292	-2.892636504	-10.15827712	-10.99735892	-0.402812726	-9.072035738	-7.840896247	-10.88008108	4.292485344	0.355977513	-6.461581872	-4.812589392	-8.035949266	-1.384236199	1.24028821	-9.061898063	-3.584486499
S	20.2037639	7.271123795	#WT	6.501709372	#WT	3.199925889	2.678046438	-2.19344864	1.538980937	16.36625211	6.230299962	1.722188559	6.270599581	4.840970446	-2.477896686	2.572695976	3.859228914	7.145129584	3.143571058	8.12781838	17.05176241	10.73067731	16.95357328	15.77382952	#WT	0.191166546	8.374157274	#WT	0.768207537	1.661346716	17.89472855	-0.377823776	#WT	5.790348944	0.655953231	13.6656713	#WT	10.13051378	16.29270301	6.594825166	8.029444676	#WT	-2.056468095	12.5697465	-0.813653745	#WT	#WT	-3.86639444	14.072636
T	#WT	-0.025775499	11.9118296	-3.947667564	22.13277649	-2.304347059	5.929727706	-5.809493043	-5.164850361	9.880904141	3.592075349	-6.216329255	13.03453636	9.252902652	0.321550854	-0.766232463	-1.535686704	4.796444422	2.008344063	-2.633083852	15.15494595	-2.98644706	10.68679871	5.864222084	8.657603431	-4.291911713	10.26993257	11.66333629	-1.229044832	0.723630308	#WT	8.637068506	11.19088421	9.057690544	-1.902828659	#WT	9.649010046	14.14674237	11.12920067	1.378982771	0.132045117	9.537855986	-4.758990089	15.3437406	0.03749432	23.76183666	10.4994056	0.238837941	#WT
N	12.22085267	-14.7424561	-6.651469367	-14.65433073	19.56526196	-11.14899659	-1.708884073	-9.569743036	-5.742628901	-12.3065608	-9.297470637	-8.714321839	4.921659851	-8.910187726	-14.13080871	-2.321790985	-9.471510302	0.271093138	-5.070942754	11.04140999	#WT	5.017764463	#WT	-1.493300432	-4.240997258	-9.56745668	12.85216794	9.27257653	-9.10441337	-8.28935527	7.278494157	-2.483538106	-5.303496899	-5.03314344	6.067708471	5.539027553	-2.428687688	15.86302529	#WT	5.251079	-9.426358177	-5.610462649	-13.91584075	19.591578	-10.71447723	21.27743037	-6.820258462	-16.1676724	4.068824824
Q	-9.310902574	-10.77774705	-7.786696362	-2.760203577	5.453688994	-3.686161079	-3.449795261	4.469759134	#WT	-1.402752209	6.021624372	-2.749885341	10.67645007	-0.833311444	-2.78107284	10.29567429	-7.166112167	-7.93188039	-5.699132486	6.408946192	7.098799736	-0.623547591	4.084305766	-5.099800936	-1.005308518	-7.00570403	16.07428862	-4.245537773	7.309942687	-4.934331667	-2.053016676	-7.714602722	-1.836079661	5.241522073	1.521427007	-1.592579167	-3.767871692	10.98342723	-0.106177772	#WT	-6.201368416	-4.397620808	-0.600582451	13.96963282	-1.253312002	3.174861438	-6.499599813	-10.95818843	-7.854751525
D	11.48452965	-0.501739655	0.228405958	-8.793331308	5.570846202	-7.089186755	-4.873450501	-1.734538241	2.869064649	-3.931158463	-0.946921389	-1.804853451	-6.299697863	-0.308831032	-8.642072261	15.11305035	-6.63562275	-3.745229785	-3.051921264	7.991883274	18.66088231	1.99525212	12.53946677	-2.190449622	-5.469596782	-9.56745668	5.223323689	4.139377019	-6.03126065	-0.08687041	-0.033995186	-8.546978907	-2.304310282	-1.49238696	#WT	-7.565120016	-3.100875318	7.788082324	10.78387473	2.103768473	-8.220389906	-3.568851886	-15.45914172	9.965219136	-8.148342901	11.48187515	4.990527027	-8.41488746	-7.961594278
E	-7.454676486	1.481316797	-6.908589258	-3.993455416	-1.013209922	-11.396316	-10.2940452	-3.328675635	6.865568741	-8.219958858	-4.763003275	7.099278848	12.18785419	11.1143686	-7.465439097	#WT	-4.881211046	-6.658732183	0.432386997	6.144416121	10.3011294	-4.910563324	-1.513958354	-8.535160581	-4.097550585	-8.669019492	20.22252828	1.95467589	-1.063060746	-5.168275757	-5.418075642	-8.546978907	-2.658381542	9.212668385	10.79171084	3.719321689	-4.607967614	12.02030985	1.456992169	12.6160117	-6.42717156	-3.046003141	-8.749843701	13.85117535	-5.960878914	3.697373214	-3.201887136	-1.126900449	-7.083487174
H	-0.613248758	-6.813038003	-5.303912622	-6.391909002	7.717354998	-3.396211655	2.548577973	8.573625589	7.880745412	7.355161038	-3.589046827	-5.922866873	-3.262049555	-1.379344341	-9.710214011	1.002435964	-6.553202893	-8.812835083	-4.223973261	19.47179463	11.71815828	11.02194953	10.38120506	1.388406254	-3.913398893	-0.675179679	2.47574146	-1.789541888	0.164231672	-6.922687461	-1.327940079	-6.579375727	-4.835266278	-2.457909394	7.017274236	0.083396945	-4.261629889	-0.550440042	9.543481504	19.12043871	-2.918348153	-2.548108316	-7.039360412	10.27148451	-6.708754496	5.253877183	-3.821071845	-8.92452425	-7.172705008
R	-0.352149365	-8.00050199	-1.351409254	4.555883827	9.975733018	4.227806816	0.11704846	#WT	10.83698099	1.896617971	-0.200892468	4.567156726	17.40551879	12.0728359	4.393933558	-1.912182912	4.923689752	-3.617331459	4.311018456	26.09954906	13.01673385	-3.253389683	4.140775236	3.102938306	-2.702560716	1.968778904	19.90217414	11.30303282	#WT	-3.494743262	7.441166687	-1.909797749	-3.590491364	10.57848738	-2.597831032	11.45816723	-2.993145811	17.98772906	6.407862792	11.64906695	-4.471471858	0.176004394	1.613700997	22.46253635	3.278750685	18.05422706	-2.888962022	-2.960087752	-0.245018017
K	-0.675807606	-17.74164272	-8.619072547	-14.14469394	-5.74385375	-20.65619323	-11.40964897	-8.161669057	5.511341469	-10.3508611	-7.934142783	-5.994387702	#WT	-0.55266521	-15.88522041	1.875892974	-8.60322593	-9.253239809	-10.12724571	0.202115961	17.86887555	-2.272161563	12.24905881	-7.595941643	-4.59544541	-10.29028495	#WT	-3.698252042	-2.449714326	-10.49965262	-2.418889025	-0.478220661	-7.94684653	4.741269758	-7.450902967	12.3631045	-5.65145453	#WT	13.00555524	8.042533967	-10.88224382	-9.770403837	-10.31191655	#WT	-8.035949266	10.86362529	-12.49797305	-7.170112547	-7.54919555
[truncated: 9 more columns]
