# Supplementary material for: Regulatory Approved Monoclonal Antibodies Contain Framework Mutations Predicted From Human Antibody Repertoires
Source: Front Immunol. 2021 Sep 27;12:728694. doi: 10.3389/fimmu.2021.728694 (PMC8503325; doi:10.3389/fimmu.2021.728694)
Supplement: Supplementary file 2 [file DataSheet_2.zip › Revised Data S1 - PSSMs/pssm_1-46_revised.csv]

	25	26	39	40	41	42	43	44	45	46	47	48	49	50	51	52	53	54	55	66	67	68	69	70	71	72	74	75	76	77	78	79	80	81	82	83	84	85	86	87	88	89	90	91	92	93	94	95	96
F	-11.382489	10.71469222	9.535451967	1.545696084	-4.02295742	-0.210476705	-4.733973492	-7.431921997	6.760225095	-4.320164744	-11.98808261	-9.78430534	-8.208897083	13.03187935	-7.824962152	1.19622355	-6.092691549	-11.14989272	7.594043883	4.453268675	14.25463345	-11.3966067	-12.52337107	-9.375297305	#WT	-4.572434492	-13.29483511	-15.26036647	9.760972468	-5.236184871	2.655091468	-9.922480488	-13.71517007	-10.53187316	-11.6938015	4.832759712	-13.72251023	-4.603435456	-12.30708687	14.59020647	15.7794693	-0.81058496	-9.168642644	3.707309319	-4.995315687	-10.56832077	-7.471326856	-7.473630222	13.65027498
W	-20.64236623	-8.740050207	-6.787936212	-9.539792707	#WT	-10.27079705	3.232529535	-6.866740007	-15.27239096	-4.954505026	-5.989709379	-6.372719995	0.573042489	-7.056902286	-3.299148615	#WT	-9.243715207	-3.560406849	0.090745058	-1.004322769	5.133068779	-3.013339623	-4.10358976	-4.954702611	1.510566374	-1.789638547	-6.410334544	-2.552695215	-6.905941116	-10.94009678	-8.55276573	-9.255484114	11.69296485	-9.444457831	-8.306870984	-11.17650747	-10.31092488	-9.46257344	-12.30708687	-7.069451944	4.625103226	-8.230366272	-9.810842894	-3.048020112	-5.807038317	-1.320580745	-9.327552943	-10.78574195	-10.96832913
Y	-23.64155285	4.881231835	-6.058320631	14.8734209	-5.130358521	-12.89349313	-6.380206769	-2.644911065	-8.186602398	-4.732563472	-9.44478164	-7.241004367	-8.585387625	-7.647852561	2.509985435	9.182224938	-12.9098982	-6.729298027	-5.605421204	6.978671333	#WT	-5.593465598	-5.626560649	-5.507826316	6.769984182	-3.935696365	-8.286639144	-9.928989611	-3.357238056	-6.753446177	3.111960389	-4.203359733	-4.066094764	1.787371238	-8.973867358	2.120990261	-10.94526516	1.394937778	-7.451674166	-5.40809569	#WT	-6.808958194	5.432109108	-9.010184669	3.130004301	-4.518740885	-9.648211592	-7.276918545	9.336982043
P	10.7869352	8.21475364	-0.833941948	2.957335122	-1.702414322	6.592781794	-0.017044133	5.770112784	5.348935495	#WT	-2.262150726	3.660593237	4.625293201	15.2932999	0.988446008	-1.707261278	3.512848227	-2.305243187	2.381307824	1.776654	7.555289041	13.45530741	13.83017551	-0.689160429	-4.864297402	7.986396822	-7.930802158	-6.583465269	-4.641892622	11.19818661	-3.544569764	3.557430594	-2.752087787	-0.694217387	9.460202892	10.35240346	3.942579579	1.027915318	3.615562006	-0.530862911	-3.983656227	-6.985591358	-4.777992094	4.197399976	-0.092498729	-3.522782839	5.894183286	-1.326891196	14.70600817
M	-13.67847056	-23.59860948	#WT	-6.624626432	-13.67203273	11.80904619	-16.67629268	-7.235210321	-9.941014102	-14.69564576	-12.60726732	-11.20571342	-14.71690711	-5.271911574	-11.68012328	-6.827527408	#WT	-7.381895347	26.22972408	6.926041003	-14.5768438	-10.69340164	-6.28230367	5.314591192	-2.037063676	-4.625526099	-13.29483511	-7.209055474	-1.115299532	-2.686117811	#WT	-6.576956146	8.005603414	-14.70769294	23.67406259	-11.42382688	9.262997603	-7.655070129	-3.047209636	4.071140197	-2.738881313	#WT	-6.899071607	13.91949127	-2.8078517	-8.61262107	3.556751478	-0.015779055	-14.20145984
I	-8.135982972	-5.671631526	27.81926421	4.544882701	-6.622452841	10.01016923	-8.923507743	2.640456635	-3.596303143	-3.276677829	-4.910314277	-3.873347436	-4.49150744	11.57262308	-2.294819539	-2.223664155	12.59962591	-2.092650384	#WT	12.31953482	-5.25379885	-3.518395246	-10.05467387	-0.689160429	7.595002566	-11.13353612	-9.100324537	-1.535040685	18.68418659	13.15450709	13.8105126	8.329650758	0.958023618	-8.199682918	6.098017598	-4.459931212	7.473237742	2.962930611	9.302861337	13.26157245	-6.554085262	12.58174756	-9.021953624	2.449796947	7.124213165	0.026291199	-1.979446996	9.238814369	1.461469623
L	0.249320773	0.461968703	20.24405966	4.300583299	7.885661528	13.59245369	4.124445378	8.388912496	2.39165634	7.165023826	0.253979599	7.697457534	4.036003378	#WT	0.108891534	3.425831341	16.46497672	-2.367953149	18.36304895	3.464239485	6.074644612	5.427344684	8.389565388	-4.840829942	#WT	6.685263404	-6.657653951	-3.00130262	18.74174738	-1.66684423	20.57972739	-5.353033859	1.530335434	-6.608570279	9.770522787	-3.504601743	-2.828660005	-1.985481202	-1.091509935	15.82958171	3.042884551	16.79018346	-3.32210645	#WT	-1.216739061	-4.621767458	#WT	-3.409447556	-0.61360073
V	10.18462183	-1.057623107	19.12156376	0.253585017	-3.539245882	#WT	-9.542692452	-5.578036679	10.78154522	-6.199279939	-2.171689347	-6.785118723	2.122655516	7.762877098	1.531718039	-7.195997722	17.97791756	1.409582144	21.74188435	9.148424703	0.299127615	8.600244118	-3.128568065	-5.191853008	8.606359362	-2.017423331	3.62426857	-3.341584485	#WT	5.318366317	25.52168132	-0.748287473	4.333700777	3.141320529	11.42459396	-4.511137865	-0.8256367	-4.708975119	2.220063657	#WT	9.023451539	12.90254612	5.244179909	17.43455391	6.382793471	-4.621767458	10.37504311	-1.183444523	3.085148975
A	#WT	7.249231206	4.276275873	-1.00274374	-5.777369124	7.730464471	-9.712397013	-2.232512337	#WT	6.059783912	13.79125795	0.126539952	4.723219002	-0.22385193	8.161384587	2.136790961	-0.113009107	15.29228726	7.167317619	13.75705045	-0.10112417	#WT	-0.072819706	2.320776285	-4.97817007	-1.65313159	10.40627359	-2.298097569	11.50644031	13.9217614	4.500326242	11.79876929	10.44575156	9.475933674	13.04416181	11.78355975	13.61364577	9.535963072	10.05986925	17.78974189	0.903088342	-2.575827487	7.907907975	-5.045475618	4.037681804	3.259421907	-3.329179709	7.581640727	13.48709436
G	8.895491889	0.904520247	1.095318259	1.128158505	8.139241556	4.055065477	2.556835848	-1.433548763	6.876415933	-5.835459719	#WT	-2.118935732	#WT	-0.45779602	7.174436622	5.46774512	0.034304241	#WT	2.07813167	15.22417642	-1.00983732	11.65911322	0.303670836	7.280540196	-3.910028321	-4.266878518	#WT	8.438393069	6.468726515	-3.626361234	-4.358255157	-4.501885793	15.61701773	8.340302276	-3.512258976	-0.228714644	-4.565659566	15.41045722	-3.671991903	9.556368808	-0.67993812	-5.291696888	10.02083623	-7.160672178	12.05845495	24.85028713	-5.552373971	12.06761963	2.618434973
C	-10.67928395	1.467248644	-9.699707499	-3.711124034	8.496330446	-8.78690541	-4.316598441	-8.577223296	-4.785957417	-10.31853798	-5.778598649	-10.74982777	-7.541900709	-1.978263634	-2.961815912	5.917445042	-6.167944084	-5.798530091	-1.794511957	-1.952148198	7.856413067	-3.436752981	-13.65859807	-8.507012933	-0.755897366	-11.38085553	-0.638122183	-12.26117985	-5.335681104	-6.186498461	-13.30636405	-7.605340387	-1.997676083	-14.19805615	-10.95022061	-0.911695194	-8.301915532	-0.193279637	-9.009374193	-7.660402218	5.752737481	-11.73918968	-9.987476058	-9.975707103	1.197871039	0.200787089	-12.32673956	-7.896103254	2.64790327
S	12.22763868	#WT	-0.901375702	11.42843209	-0.417010831	-3.806715442	1.899984641	0.370885598	12.84417082	6.663162261	3.980578422	1.509236077	2.642092789	-2.152525237	5.053286408	3.291652786	-2.31083696	6.258854771	3.062224569	#WT	10.76063356	13.13646718	1.574124826	9.107143967	5.632083071	3.436455463	6.096048715	7.118879522	-3.730121335	16.86932977	-2.824912557	12.81965954	18.53473082	1.490552384	8.69365398	#WT	11.95725266	#WT	9.028353431	3.743463036	10.83840113	-4.668451258	-0.400884315	-3.271875805	#WT	#WT	-3.7338587	11.75878962	#WT
T	19.90167558	7.978189188	8.271004615	-0.542232856	-4.62072173	-2.685095099	-2.106301094	-3.027457467	9.489014193	4.417765843	-2.883680009	4.59036229	1.324926791	0.816923038	1.200245791	5.804562684	8.993220547	3.777898614	17.43079123	25.72154892	2.001091263	16.67037758	-3.695515781	11.90365738	-2.066398783	0.725836532	-3.616253227	6.613623528	0.182350724	#WT	10.13561127	#WT	16.13757721	-1.938992301	#WT	9.199047501	#WT	21.67325083	#WT	3.557995574	4.882341648	6.057055923	4.557576487	-5.406260474	16.26632861	11.44016864	-3.649838357	21.42435822	9.643012142
N	-20.64236623	-7.63715396	-5.984354528	13.6180133	-12.88314346	-17.64709145	-13.67710606	-8.082179814	-12.59386299	-15.2734243	-12.28660867	-7.052848129	-9.616971062	-10.5427712	-3.927338346	-16.70319436	-14.15467311	-9.728484644	-6.782054368	21.2311549	11.43867756	-6.395688967	-2.028519407	19.99998368	-7.188467418	-3.380751186	0.323176813	0.016026211	-6.997037357	9.350585842	-6.931500275	4.853882604	2.841606456	7.679872775	2.124441922	7.109118062	-2.691286193	19.55134986	-1.353827318	-5.733580789	8.899008901	-8.877376875	4.974520291	-14.72930542	18.13789169	12.19325584	-12.0282135	7.436555753	-0.959938455
Q	-3.802803608	-1.558402347	-7.253644587	13.64865894	1.845539684	-0.987842901	8.878043699	#WT	-1.271052615	-2.468514978	-1.939316109	#WT	-0.810804597	-2.965188807	11.09527382	-1.344313507	-4.096490039	-4.38270873	-0.437343409	0.114504036	2.642887148	-4.282629682	#WT	11.23431579	-9.08956814	#WT	-8.046193307	-3.187035497	-10.08927942	-4.829329912	-1.117278733	-8.677705575	7.379378066	-2.848320287	5.576184508	4.428080721	-1.540485414	-2.595915834	3.111768446	-4.355659626	-1.43535015	-6.639253633	13.55748049	9.669281488	-3.203114122	-6.729038232	2.601051776	3.193663256	-9.447861516
D	-5.998408541	1.305978611	-6.614836663	6.034568946	-5.190875754	-2.081839086	-7.467622099	3.921869461	2.82768654	-7.127012511	-2.919001933	-4.438529426	-0.000226502	-5.653945886	14.45874348	-6.827527408	-8.665936668	-1.946949357	-6.96620606	14.0887827	2.592041538	-1.332894022	4.803885401	6.10795735	-10.48618009	0.863210345	19.8048964	-9.752356447	-0.183006424	-2.75425956	-12.92987351	4.012516364	6.611576437	#WT	-4.125168249	-1.973564108	-7.833684911	9.842556919	-7.986540833	9.855684378	7.654999068	-12.63762687	22.02045632	-10.55348564	3.258663284	4.628900311	-11.23932423	-5.183571876	-1.167670105
E	1.874910978	-3.759860239	-6.058320631	-2.163498311	-8.918434408	0.78188532	-9.070196762	11.2868725	-11.43310842	-6.94286082	1.904954225	9.225812338	2.926237199	-8.210580958	#WT	-5.53882408	-12.56356047	1.751858947	1.089283511	4.738377944	-7.103311342	9.503217428	13.68769395	11.91887033	-8.663626642	10.15303172	-0.788451851	-0.245159806	-8.527206571	-6.583741616	-4.3088042	-6.923293871	10.71981791	9.137507903	6.347550826	-3.305169594	-2.793905508	-0.885432544	-2.222111689	-2.315853623	-2.540667498	-7.3620819	#WT	-5.939477223	-3.764797497	1.402593311	-4.522747969	8.838031518	-5.713536775
H	-10.46817322	-7.032416382	-7.061305738	#WT	-2.378491311	1.738224351	4.767133196	6.389932124	2.644764259	2.919909221	3.573216426	12.38766424	12.50715824	3.933856014	1.731265175	-3.289368894	-2.373546922	-2.561727842	-6.272417578	7.809085391	14.90373468	-5.398233461	11.93094527	2.234018258	-6.090381523	8.766105082	-4.011880959	-3.930616377	-3.817536664	-9.110432543	-6.754867111	-6.334261979	-1.355475833	3.893633828	-6.273206801	-3.11452591	-9.93443434	1.485219389	-2.598602231	-2.700721537	24.49387469	-6.092791841	7.112672144	-4.93160295	7.460162141	-1.084078623	0.348027267	-1.655035853	-1.215219063
R	-3.342504999	-2.216559266	0.314988659	9.958134311	5.907433526	0.917347531	#WT	12.22544255	-0.576363912	7.667352617	5.30913138	15.82482948	8.455462996	6.644099415	-0.017056575	6.226481574	2.555421046	3.574793273	11.27321086	17.47276037	-4.351444132	-2.399046844	11.79560696	22.30749984	-6.819997104	17.20484823	0.356849448	#WT	-1.284058423	6.374364793	-1.887396122	-2.44894803	#WT	-3.136887973	8.391653884	-0.735958893	2.460345948	17.0502969	6.749075959	1.846794423	1.538752851	1.536004337	1.620470012	1.557635194	22.59999302	14.56979958	1.103759963	#WT	-0.982533345
K	-9.890394676	-10.42522985	0.799851168	-8.253611625	-9.065123427	-11.92797069	-9.070196762	-1.189025421	-12.94020072	-15.2734243	-12.95360505	6.55796547	-8.330789979	-9.455355871	4.157893738	-12.91511848	0.431865002	-16.69238031	10.07403372	11.70478124	-5.787015599	-4.043512953	6.39546483	#WT	-7.385179094	11.72763974	-9.409521161	5.323955018	-14.65872605	3.412497243	-1.887396122	-3.53636336	11.99425276	-8.199682918	12.54107935	-2.119265135	6.697879143	3.823786806	3.51300506	-7.660402218	-6.393810952	0.42335913	8.283197231	-8.868306003	7.389174676	2.300220747	-11.48664364	18.76991278	-12.28968855
[truncated: 8 more columns]
