# Supplementary material for: Regulatory Approved Monoclonal Antibodies Contain Framework Mutations Predicted From Human Antibody Repertoires
Source: Front Immunol. 2021 Sep 27;12:728694. doi: 10.3389/fimmu.2021.728694 (PMC8503325; doi:10.3389/fimmu.2021.728694)
Supplement: Supplementary file 2 [file DataSheet_2.zip › Revised Data S1 - PSSMs/pssm_3-21_revised.csv]

	24	25	26	39	40	41	42	43	44	45	46	47	48	49	50	51	52	53	54	55	66	67	68	69	70	71	72	74	75	76	77	78	79	80	81	82	83	84	85	86	87	88	89	90	91	92	93	94	95
F	-6.594055784	-10.24765277	2.809038895	13.03080169	0.704786866	-3.120413325	12.21322084	-10.83433381	-8.613017141	-2.124073632	-10.31213469	-11.47362353	-15.60174781	-9.39285202	-6.157715395	-9.499930738	1.861674542	2.916042558	-6.537696631	12.80897403	20.2931962	12.40901939	-10.71669173	1.952102008	-2.731478339	1.080362293	-4.080872011	-13.41385788	-1.816780072	#WT	-4.611271092	4.608376011	7.689906186	-8.524999906	-7.328478974	-5.622155032	-0.24088179	-9.508567231	-7.618255126	12.316888	4.452169921	23.00170194	-0.657167486	-11.14265912	0.202391557	-6.416951603	-2.905822689	-1.974041687	-7.237140746
W	-9.272583753	-6.545261098	1.468152866	3.537664891	-7.281942162	#WT	-9.617600678	-6.590372276	-8.122653931	-5.361499041	-10.57445208	-1.038045553	-5.815298688	2.070044323	-7.025999767	-6.722685674	#WT	-8.194576578	-5.659589527	-3.271180606	9.664829508	1.067331897	-11.33587644	-12.92193818	-10.71820737	-8.069034599	3.193072791	-12.90422109	-6.184730363	-1.970683545	-11.05004905	-11.69108824	-9.109330781	-9.712463893	-19.45837169	-14.04193634	-12.08754691	2.595021991	-12.96961776	-7.914561252	-6.429748687	3.217049874	-7.433489626	-9.821299695	-10.85130999	-17.83591953	-10.89255172	-8.046381024	-9.658548823
Y	-15.48206772	-12.54363433	2.91920667	-9.541987358	8.593435765	-2.792814961	-6.013676483	-1.765253126	-8.973801997	-0.74615247	-11.15223062	-8.644141471	-7.707084204	-10.05984839	-13.024373	-9.955816382	3.914612305	-9.08070391	-7.370072816	11.0433655	#WT	#WT	-5.255083349	3.956693887	-3.162134105	-7.917197558	-0.870574664	-9.905034469	7.248993146	5.594647975	-5.809768434	-4.72719257	6.274346199	-4.883613038	3.141325375	5.681762677	-3.189460676	0.117182351	6.744714871	-1.423161274	-8.237251997	#WT	-2.72381972	-2.99624733	-11.81683242	4.82170225	3.092550545	-9.876045262	-9.880490376
P	3.669031594	13.22001682	7.146517479	1.506105749	1.666166732	4.277923461	2.472776589	5.526388681	5.174049217	10.57128777	#WT	-1.128506931	-0.34349734	3.731189431	11.69368139	-2.123636342	1.194678168	0.960342857	4.568925642	5.616831326	-5.131548771	-4.968831199	8.071071611	1.044144658	9.564932701	-2.60451149	-0.042615949	-10.9924498	-1.01568512	-4.270462313	2.777693625	-8.182264831	7.053859708	-5.44012907	-7.328478974	-3.780327999	10.79431736	-2.374967002	-1.415422834	7.141565261	3.749466861	-1.592962696	5.522218378	1.646194854	-7.185127	-4.527312905	-4.894178483	9.816175218	-1.147027432
M	-12.4828811	-12.1312356	-22.52534007	#WT	2.016328507	-9.802019018	2.803819453	-15.58793213	-12.16532746	-14.1208201	-13.0640019	-7.713373535	3.849257537	-17.81263333	2.612724073	-11.71022809	-9.779234941	-5.984279231	-13.5015923	-10.81285481	-7.099151951	-14.70997193	-5.594623097	-17.6755365	-22.43570136	16.36268161	8.930566871	-19.41223111	-9.285731364	-1.303687171	0.346786287	13.14912378	-7.354919077	-8.70163307	-9.495289406	-11.04274973	-8.896021446	11.05793214	-3.006535472	4.044722543	12.13758068	-7.836651674	4.430110594	-5.548964872	#WT	-8.661726517	-7.751486433	4.033489035	-7.491738391
I	1.17718083	-1.901210696	-7.666780798	19.16377899	12.42228085	1.062346172	17.96361905	-7.293577327	-5.528146305	-0.395494313	-4.126959285	-8.820774635	-6.393077227	-7.996240066	-0.850993369	-3.838890207	-5.679999666	15.07193173	-8.93214567	3.002217543	1.394912931	1.887462542	5.811711504	-9.466865921	-2.136653507	14.41927715	-0.989945315	-10.69392374	-4.330845045	8.970049877	13.11853145	#WT	-3.013719485	2.665514938	-4.814414001	6.268438505	-1.571340922	-0.907210537	1.935219086	5.092238866	8.307987492	3.103476119	0.715771624	-1.775052375	15.04065367	9.678898733	10.13542724	-2.957937446	1.775844832
L	8.5148043	2.545929552	1.313296558	19.29983724	5.479038742	3.205558273	10.83355797	4.197507465	9.618892368	7.207920466	4.21374936	2.414041601	-2.07253119	-1.571925333	#WT	-2.00721017	12.43352381	14.30240096	2.180610741	3.616323717	7.604396895	2.871622097	4.412387603	-2.210217258	4.936988558	20.44173088	1.427138013	-4.283151777	2.088857595	13.8880312	-0.846520931	10.09163783	7.072590957	-2.153743393	0.011907236	-4.017478396	-2.046500146	0.186785648	-4.414609451	16.51015184	#WT	8.533923368	#WT	12.97460431	17.29303391	-2.250954554	-1.753113199	#WT	-1.207970857
V	19.46645144	15.92240119	-5.866091523	15.65637736	3.796147868	2.457044833	#WT	-2.213264497	-3.267241227	13.48121375	-0.66579707	5.114222217	1.020518362	1.038460886	12.99291337	5.993603214	-0.122819662	#WT	-3.327399284	3.52733525	-1.659866464	-4.018517609	12.70417069	5.242597149	-3.529486498	#WT	0.239674026	1.042758359	-4.671722944	10.67880257	7.363611198	19.82226268	0.484406979	-4.195354156	2.487914292	-1.26919752	12.44823891	-2.211667937	-4.414609451	5.983285939	21.79014985	2.616793821	9.217381549	4.787778983	12.61433825	-4.396184335	-5.430943334	9.279410366	-3.8255554
A	#WT	#WT	6.101789516	-0.626327333	7.430365617	4.550575006	11.93860947	-4.624849842	-6.368242228	#WT	8.993866119	3.62509139	10.4987308	7.7393457	0.102975222	7.866893594	-5.102221126	5.707497525	20.5133223	16.48004067	0.969606295	-2.28446788	#WT	13.86694865	14.40530882	11.13022575	4.545813018	4.640018076	-6.286544747	-0.812162218	14.20749238	-1.516895223	7.418209747	2.08028263	8.526789335	2.860245486	#WT	6.026946789	7.140097503	10.69865508	5.151959888	-0.620631588	-7.566635874	-0.739172103	-0.027817607	0.940570913	3.115264045	-2.438083623	2.101999368
G	11.88597543	16.81553696	2.240107039	-0.653975425	8.263507366	4.891828228	4.823671884	3.655341569	0.533394644	15.15518153	-2.193477407	#WT	3.611018745	#WT	1.578648606	7.886393004	7.51016723	5.143515081	7.73110372	11.35808467	-2.954664035	-6.088902621	18.79165676	15.46161839	-2.686169949	7.7907905	2.508780278	#WT	1.828398452	-7.205545363	-1.149225564	-3.878620814	-1.356545843	8.384635693	7.679729046	3.4844008	12.88986783	8.987165459	7.781344269	-2.558388269	-3.27508744	-4.910187973	-0.853242337	-2.678949389	-6.002610882	5.196274409	16.38149255	-6.443806361	16.2616599
C	-5.879770288	0.081301867	6.277727538	-9.997873001	-2.616651226	3.735180834	-6.840355614	3.011925153	-10.03442522	-2.701852171	-10.85370456	-6.832418842	-8.998636997	-5.815886863	-9.569300741	-10.20313579	7.442623822	-2.843213947	-2.616474495	15.34774122	4.635789286	4.159573964	-7.305106386	-11.33082554	-5.685356566	-7.358109811	-0.503906855	-1.451048144	-2.321835696	1.948237654	-3.730316399	-11.69108824	0.931715986	-6.600883641	-11.70558675	-8.364221759	-3.611933708	-8.052681587	-7.906822812	-3.062619797	-13.50048711	6.53489296	-4.057812467	-5.811282255	-9.194136349	-6.628062333	1.565485657	-7.232695631	-4.977673418
S	15.34561705	8.30631365	#WT	-0.083136601	19.68479459	2.804412898	2.45952417	4.372710009	2.564445169	12.3188455	5.284384128	2.649399946	6.147511044	2.578062063	1.911042851	0.632856108	5.152169683	0.382564317	#WT	#WT	13.26437094	8.076144006	14.46714884	2.596965793	#WT	-1.772135305	4.822960457	4.461300156	3.139772687	8.593834593	17.27509539	5.878089966	#WT	7.018861473	0.011907236	14.10801656	17.26018253	4.479380747	18.28248915	#WT	-1.892541038	17.181898	-4.500364012	-3.389874177	-3.146870938	19.42463634	#WT	2.06339028	14.28906636
T	18.03399412	13.74882185	8.847519262	4.445960621	18.91261901	2.457044833	2.816059664	-3.380074929	-6.069716168	13.41570126	4.893393833	-4.314495722	8.072646382	-4.997053448	-4.962391439	-3.342266694	-4.803695066	-3.232412021	4.651188798	15.81473351	2.46593066	-5.366074354	15.0671211	-0.66287433	5.668738908	3.709835052	11.51979865	-9.449148826	-1.299002336	7.494133604	#WT	11.20168881	8.626159658	7.033133872	-1.635661715	10.76572487	15.30480124	8.236050341	10.63507478	17.31510134	-5.158670278	2.781046686	-1.602199376	-0.189399562	5.476407671	15.17691011	12.4934421	-3.098282019	17.67057599
N	-15.48206772	-8.088562072	-7.019770195	-9.12958863	#WT	-7.546413281	-8.828711408	-7.981836209	-6.801294511	-9.800274063	-13.0640019	-12.19645179	1.800112437	-9.825904303	-17.77797132	-3.555984783	-11.42125301	-7.197121072	-3.327399284	-1.626316821	12.50877394	7.023168246	-8.173390758	10.29391884	-0.503000664	-8.226394182	6.566831567	-3.967178469	-2.160063147	-3.782406174	8.816991029	0.734415812	-1.259307781	-5.035450079	6.883478995	#WT	-1.238337296	17.77101675	#WT	-2.388683708	-12.99085032	7.331585499	-13.05537232	-3.338667525	-8.641012643	#WT	16.86358954	-13.61881276	-2.40190016
Q	-6.940393509	-14.75393168	-5.185963389	-8.243461298	3.348136497	-3.747084042	-6.305488947	6.704900252	#WT	-0.831274789	3.085609855	-2.078820521	11.3993745	-7.996240066	0.706706658	11.96325623	-8.591770953	-12.07989053	-0.432480643	-4.971841163	5.960355013	4.580333877	-3.929429227	1.697504362	-2.176533159	-3.922750166	13.95749314	-15.44752206	4.827585069	-7.747115225	-1.826686058	-7.184809325	7.452584598	-2.114227943	-2.708026902	-2.667347385	-4.747160703	15.82084968	2.575831771	-1.733590812	-0.150474312	-0.460357278	1.11546282	#WT	-3.887414323	6.565872737	-2.598196916	6.039622405	0.347587665
D	-0.275023901	2.777783851	-2.730969801	-9.12958863	13.70210838	-1.222554949	-0.086432165	-3.484342906	2.603485238	0.717753402	-6.502900271	2.546373373	-4.121404218	-2.512168756	-7.67301037	10.67427433	-9.779234941	0.338185347	-1.856821226	-1.170431177	10.00005134	2.496258502	-4.646797668	#WT	-3.062660491	-7.491256059	-1.537571038	7.830818524	-5.280008625	0.951918566	-3.297264115	-8.691901621	-3.312245545	-9.078123611	#WT	19.6794605	10.09041108	8.390850682	17.35382592	-5.73420805	-11.39973768	10.14944423	-12.59948667	7.794740826	-12.60572169	21.42492811	7.107072839	-9.876045262	-9.447438093
E	16.12043429	-5.84746807	-3.786639488	-4.788389037	5.68032674	-9.167678736	-12.20438857	-8.291032833	9.499485908	-0.318455275	-2.154670764	5.31125386	12.15014096	3.630792545	-6.25718901	#WT	-4.198957488	-9.493102638	-5.005226481	-6.270367223	0.542964252	-4.746889645	8.763191887	16.65381862	-1.793370432	1.556714983	13.31322696	-8.483626392	-5.119734315	-7.334716497	-5.129640301	-9.702732444	-3.860688978	-4.809646935	8.739819299	-0.583788729	-1.435048972	18.58704026	5.420108508	2.093052249	-8.237251997	-1.458784141	-9.389189328	17.63610777	-6.829290014	5.675315558	-4.966901399	-4.29576781	-0.634029933
H	-22.44596338	-8.755558446	-5.959146974	-6.652348659	18.97741998	-1.68541386	-5.085943911	13.80582542	8.72635954	-2.362312424	-6.719290943	-4.714186918	-2.07253119	-6.192377405	-7.273319174	2.401113941	-2.636884634	-10.45862507	-1.471173196	-0.035204183	18.36220971	17.16580848	-2.775750556	4.873324143	-4.052837759	-5.390506631	-0.754408985	-9.036750097	1.014168485	-2.945705239	-5.289914611	-6.937489917	7.053859708	-4.809646935	4.585532437	3.953183358	0.194593856	3.816649442	6.673446479	-6.745038873	-2.48619817	17.11424312	-0.340422824	15.54558327	-4.852936757	13.41337952	-2.472770405	-5.776809988	-6.659362206
R	0.522442005	-6.334150368	-2.599175501	1.118887955	5.526850407	4.71265057	-6.108777271	#WT	11.33903132	0.093943453	5.526700657	5.943717635	18.15949126	7.400206953	11.2963466	0.755904542	9.864639655	-6.387073268	-2.886994557	2.575838474	5.018804451	-2.624007628	10.335815	0.364422064	-2.731478339	-1.994076858	23.05407564	1.582075209	#WT	-1.572108827	6.30615297	-5.103683112	3.079754537	#WT	-0.286618824	1.394401468	2.114577162	19.7763639	9.046928829	-1.456573885	-2.932667245	0.104289502	3.852332054	9.970722183	5.00059761	7.127600692	13.78336332	4.168575293	#WT
K	2.011857952	-15.54282095	-13.52778022	-3.543614124	11.72272772	-12.16686535	-10.32080573	-6.590372276	1.793818442	-5.881352864	-11.15223062	-10.85443882	#WT	-11.8142601	-9.791242294	7.009453075	-12.55648	-17.70177322	-6.993582275	-7.661831156	7.439074017	-7.604197596	9.512995999	0.82921999	-4.242367837	-4.560211192	#WT	-12.03593671	-1.364562858	-8.536004495	-3.508374846	-8.515268457	-5.30489604	8.189136206	-5.986465999	6.077641952	-10.74553394	#WT	16.69059674	-4.768685616	-9.123379329	-1.592962696	-11.14360103	5.614119744	-2.230240681	10.31834304	-3.871345123	-9.876045262	11.73276342
[truncated: 9 more columns]
