# Supplementary material for: Regulatory Approved Monoclonal Antibodies Contain Framework Mutations Predicted From Human Antibody Repertoires
Source: Front Immunol. 2021 Sep 27;12:728694. doi: 10.3389/fimmu.2021.728694 (PMC8503325; doi:10.3389/fimmu.2021.728694)
Supplement: Supplementary file 2 [file DataSheet_2.zip › Revised Data S1 - PSSMs/pssm_3-20_revised.csv]

	24	25	26	39	40	41	42	43	44	45	46	47	48	49	50	51	52	53	54	55	66	67	68	69	70	71	72	74	75	76	77	78	79	80	81	82	83	84	85	86	87	88	89	90	91	92	93	94	95
F	-11.5854623	-9.480055968	6.971215823	8.359796024	-1.132666096	-7.505234544	3.832637363	-9.967241208	-9.534726945	-3.731663475	-12.55614897	-7.492507834	-10.2986228	-6.784920991	-2.524797504	-6.733770457	-0.539059198	2.679894622	0.824152601	7.120987864	8.948330894	6.460160286	-8.100465418	-9.199667322	6.692478017	6.358882637	-10.60820305	-10.95993102	-11.27923093	#WT	-5.982671304	3.8304132	9.364099765	-10.06352128	-8.119551162	0.809885896	-2.196635829	-13.04993705	-3.734733811	14.38520803	2.6478053	19.88398049	-0.291298013	-9.637838716	-3.346769745	-12.18315242	-2.63440274	-4.17479475	-15.20301583
W	-3.054728452	-0.248552027	5.989697394	4.457345769	-5.587738356	#WT	-4.576285946	-1.952138887	-7.182550931	-8.42209408	-7.802550653	-1.068193102	-4.837014417	0.049803542	-4.625546932	2.358198485	#WT	-3.289918036	-5.263438467	-1.654630433	-5.822100858	3.729667182	-4.688880073	-4.446069002	-0.007096605	1.147358158	-2.654130116	-2.685199431	-4.104224529	10.37251046	-8.123178241	-7.643395915	-2.940719659	-2.356044735	-9.54095924	-8.854670329	-10.93707579	-4.553571235	-14.30255367	-6.253360366	-8.020145912	-2.923626117	-4.802202167	-4.356833922	-10.72306414	-16.14786147	-14.39970839	-6.208458933	-11.79143048
Y	-9.22061596	-14.23365429	1.393458657	-6.96162216	0.386529458	-9.816162279	-7.35353101	-21.96398768	-7.780315241	-13.56931925	-12.55614897	-10.64353149	-4.300249565	-5.203608836	-10.04614163	-6.030565406	6.124148575	1.998546952	-0.631733043	4.431354804	13.63855201	#WT	-6.770006286	0.71762711	2.235133815	-8.856737815	-4.533245311	-8.13044896	-6.179294881	6.508823387	-4.633628414	-6.932471127	6.46686866	-8.685600121	-0.573552205	2.368612596	-5.108407116	-8.480490424	2.103956666	7.753584	-6.493518993	#WT	-4.498434541	14.36878029	-16.14365884	4.335751557	-1.774772195	-12.20683217	-16.16853826
P	4.366148141	5.728418468	5.472542076	6.094277541	6.084649667	11.95009821	3.138376175	2.730174268	5.316071049	15.31325903	#WT	5.616450087	0.664459486	8.887089083	12.16166378	-3.996901223	0.080125511	0.368124009	7.227894648	6.534327532	1.184849013	-0.5827957	6.741312017	-1.562273534	19.18337584	-3.525360955	-3.403861547	-8.307082124	-2.51311189	-10.90851778	0.296603071	-3.322849878	4.881021506	-7.490276165	-1.788174302	-5.188487338	6.756545053	-5.673642657	0.84832375	6.428176517	4.449096245	-4.601453314	4.205180417	1.309954113	-11.04372279	-5.049552188	-4.892511753	5.256622167	-5.507662947
M	-8.586275679	-13.56665791	-15.05836007	#WT	6.097585137	-9.112957228	-1.851294051	-10.8656784	2.230578709	-6.027645041	-0.157944141	-6.933420087	6.261294863	-6.914092126	2.322867819	-3.368711492	3.976110024	-0.234169677	-2.131105602	-3.86492778	-7.365401831	-6.143734967	-5.101278801	-3.201294088	-7.303995899	10.42640225	2.766464578	-10.95993102	-4.771220903	3.797053937	-3.857636059	10.09302675	-5.133674651	-1.417936828	-10.32984851	-10.92974068	-5.967086796	6.913923315	-3.432029178	3.42306668	10.69219777	-3.189164126	4.045276339	-10.72525405	#WT	-1.927317137	-8.585486852	3.226014792	-3.206269358
I	8.972717558	5.056651519	-0.089555048	11.65985964	8.878227854	-7.657071585	10.50886497	-4.176599624	-5.028448031	6.39377509	-6.101890096	-8.495492941	-2.357681623	-1.364326297	-3.980683147	-7.422029339	-1.261887465	16.07600034	-3.107568399	0.91046863	4.573003371	-4.898960054	5.59261253	-7.521840125	-4.093698551	0.140822036	-4.032051278	-7.199681023	-6.179294881	4.550575695	13.6588904	#WT	-0.047072704	1.813263515	-5.388093951	2.015854167	-1.73633722	-5.673642657	2.120192751	5.953175839	9.205801864	-0.967926415	0.696357009	-0.824430557	12.68850901	2.203984708	4.488210826	-2.946954933	-0.073936493
L	6.278623392	8.545007879	0.565762744	18.772881	9.189414967	6.54030315	8.994019742	4.555871137	9.226057814	8.394371095	4.685989645	10.02751509	3.089136858	4.551452266	#WT	1.898852696	6.60848383	17.25186197	2.931689344	4.392634978	5.301099641	1.929708619	3.80886572	-3.495755412	3.459978193	19.54332259	2.623649249	-1.343186456	1.807434147	10.06493592	-1.634441797	11.24910447	3.77646987	0.480718621	-0.603916622	-2.856297095	0.409975055	-2.723906997	-4.197592722	5.959776774	#WT	5.361628971	#WT	6.365480822	14.76528893	-7.017155368	-6.412979366	#WT	-1.275224491
V	17.4999219	15.82113463	-1.723207891	9.732012621	4.787742657	-6.113770611	#WT	0.917876596	-2.158432549	24.56675354	-0.838654985	4.853444713	7.092885979	-0.420675409	5.489372394	3.428285351	-2.001000702	#WT	2.593256718	7.746378998	12.23843957	-2.981249285	16.05036296	4.728124013	-0.282789305	#WT	2.291807054	0.459036913	-4.462024278	9.122865636	4.813050994	15.87929584	0.619923669	-1.801099555	1.425936983	-2.462670247	13.54752324	-1.592507434	-3.490899633	6.904140673	17.10016486	3.641242961	8.404762977	-1.08283041	11.58191346	-7.28767543	-5.055810818	8.966270231	-6.315003894
A	#WT	#WT	7.487352584	-6.105647645	12.48923422	-0.061646231	6.556917971	-4.394809473	-5.381861656	#WT	9.984837399	5.484655787	5.66283272	5.274993192	-1.988825199	4.880696958	0.000730409	6.638868865	19.61912821	18.58445925	18.18615611	-5.068664615	#WT	12.66809601	10.52808476	7.641740103	2.430650357	6.838356064	3.485261344	-4.910144542	14.64173535	-0.074762669	7.196075443	-0.835577122	3.299416766	-2.60611692	#WT	3.031532955	6.519342919	14.07105938	-2.459206645	-3.902045465	-4.0793739	-2.48578681	-2.2158675	0.347202712	0.412072999	-7.453233847	-1.488066332
G	8.336766929	16.41130215	11.78296533	-2.345397652	11.40413494	5.351310489	6.732855993	4.098937942	2.738454086	15.92135289	-0.87082548	#WT	2.02778734	#WT	-2.975403205	7.064849744	8.229386761	7.661400182	4.797683085	#WT	#WT	-2.772683049	16.69934703	11.62593065	1.156799101	1.537433991	3.282340608	#WT	3.278309107	-1.869551755	4.899247304	-1.96568133	1.84749414	6.709301019	5.33308095	6.75271393	12.9644356	4.03633171	7.543101921	5.972948509	-4.85766023	-10.9970697	-3.820974047	-2.820632067	-9.179763168	1.402625943	12.31522082	-9.910850601	15.76045322
C	-6.831863975	-6.024983707	-0.640205526	-5.030577292	0.930942232	2.870246469	-6.811961147	0.693634105	3.415506034	-1.53411109	-7.645191069	-5.135521468	6.702712373	-0.276910967	-6.081432576	0.100954076	6.005775829	-3.8352851	17.52034955	7.926235988	10.53697735	6.319285893	-2.856503888	-10.84168539	1.509412261	-7.171558175	-6.643494001	0.435197119	-5.560110172	0.982945843	-1.67324844	-7.202991188	7.793839753	-5.785887119	-7.330661893	0.34417752	-4.77540349	-6.789246436	-7.794543649	2.894123233	-6.612071934	2.422748719	-6.757901868	-4.015956024	-6.402518104	-4.806858021	-0.21979264	-11.4179429	-6.542788678
S	11.96510085	3.894611662	#WT	0.161564317	#WT	6.481830481	4.997866177	-0.113706841	3.154694974	10.99772466	4.677040497	5.909203082	7.422049434	10.46562348	4.143967092	1.18545468	3.802140394	7.925049948	#WT	16.60685401	16.40640371	7.050725884	10.86450147	1.29828163	#WT	-2.417959854	1.109290937	2.635921649	-0.017622582	3.437719685	14.73853434	4.063783619	#WT	4.393094953	-3.424033065	15.42983014	14.8949492	7.278781164	13.70271697	#WT	-1.12333549	11.95813381	-2.719645806	-1.92530441	-6.883781602	17.29706939	#WT	-1.49106929	11.81158072
T	20.77569582	18.4777704	8.388150979	2.530524339	20.01114533	-2.14906156	-1.891922628	-8.396981196	-3.596870944	13.13379337	3.904246392	-0.410865808	5.604752497	-0.692138667	-3.361498438	-2.426641211	-2.841096625	-2.856865752	5.937652644	11.2262397	13.15338953	-3.431203589	10.25013542	-6.434424796	4.64744218	2.412495046	3.14295512	-8.683572665	-3.586963223	-5.079849103	#WT	8.022292174	6.272912978	1.277482164	-5.034680326	11.91328666	18.34270459	9.222816814	11.74813173	16.17709863	-3.734778213	-0.561491728	-4.283832958	-2.626131383	2.950129549	13.08123454	11.6122808	-4.75257329	13.33161233
N	-4.173555257	-9.989692758	-6.060800221	-10.85924597	20.8164179	-9.568842872	-12.10712933	-10.54501975	-4.944427689	-7.570946015	-15.09944995	-8.495492941	-0.422955844	1.333736295	-11.66740708	-5.425827828	-4.916166977	-4.033498916	-8.840403624	12.47001244	13.76087988	1.262712245	-10.03151029	5.68817742	-0.893223936	-14.27733251	4.74000724	-5.587147986	-8.103411146	-11.2548555	3.884372007	-2.092331688	-0.438156554	-4.491089548	4.357889435	#WT	-3.973180121	12.91497658	#WT	-2.539888253	-10.12089534	4.121911816	-13.72179754	-3.886784889	-10.1452856	#WT	17.29888823	-13.75013314	-6.315003894
Q	-8.787563677	-12.98887938	-6.516685865	-6.21804128	-4.879728295	-3.336525548	-9.329884267	-1.785698688	#WT	-8.815720928	0.840316746	-1.843581856	9.901382228	-6.914092126	-0.538944985	11.76036784	-6.388726675	-8.100827282	3.14344593	-4.896511218	0.942566756	-1.617921431	-4.93157424	0.152980331	-3.281975922	-7.171558175	14.61494735	-7.64008575	3.008191268	-6.50125718	-4.193223687	-8.310392289	-2.221903364	3.918021199	14.46472351	-0.09534927	-6.7771346	9.724059981	0.438098803	-3.911934449	3.179382291	-3.837941898	2.098294394	#WT	-5.302469447	3.842724813	-5.586300235	0.578803571	-0.573750551
D	-1.17436864	11.50861268	-5.953957468	-8.582887615	5.329312519	-6.946146796	-1.851294051	-2.590946812	2.52170201	2.298408887	-5.497152518	2.896515949	-1.756948591	-3.785734374	-4.548962426	9.903762051	6.111154837	0.982416788	-2.175034016	12.63086075	19.81047354	0.951289271	-3.404947321	#WT	-7.162117232	-10.31262346	-3.833837463	14.80181975	-5.858636232	-9.747763204	-1.832052012	-8.133759125	-2.940719659	-5.991969479	#WT	11.1328699	8.190869959	4.220048951	12.76690807	-4.317879915	-11.01933253	8.413629464	-12.63438221	6.214068884	-12.63483543	22.46228813	7.51481197	-16.17154122	-15.20301583
E	17.27935126	-3.793105708	-0.39975969	-8.784175613	-4.798849087	-4.657884968	-8.319053444	2.323521772	9.761144023	-0.425474964	-0.240890675	10.53975297	10.21216584	5.47414286	-5.383639548	#WT	-4.296982268	-6.644941639	-1.95972036	6.227325639	16.25708475	-6.999709483	5.813457599	16.76679715	-0.48678925	0.89523374	12.6156742	-0.738448878	-2.372767318	-11.63134604	-3.857636059	-6.677873481	0.161493532	-1.099898168	10.62142614	-2.60611692	1.513475577	15.86363427	-0.095509858	-3.481958534	-7.400961204	-2.722338119	-7.424898242	16.70128257	-7.723877524	6.521252781	-2.63440274	-6.786237473	0.42110699
H	-9.701879458	-6.36231641	-2.010406951	-8.206397073	9.195731628	-8.7005585	5.279194411	5.145417189	16.52412245	-2.423720846	-6.101890096	-6.678822441	-2.594183746	-7.473179873	-3.538131602	-3.73458384	-6.507279616	-1.612090839	5.054294536	8.413375372	13.69598973	11.11419156	-8.461250274	1.590094094	-4.92399399	-11.27814589	-3.120956124	-2.587961369	-2.326979465	-1.551837586	-4.633628414	-10.96324118	-3.437343171	-5.04760558	5.045578874	6.534889604	-6.906305735	-7.477505317	5.929822414	-3.847830882	12.15971279	15.46512043	-2.437355831	14.27413715	-9.401704721	12.33347782	-4.658567663	-10.17316798	-8.069415598
R	3.348568279	-1.569911447	-1.723207891	2.234151507	13.52987701	5.017695242	-7.211652343	#WT	16.11376231	9.74306934	2.827528006	6.723851187	17.06942035	8.45457387	7.75894343	2.629661742	5.541733893	-3.966413671	5.087387712	8.58647492	12.52663131	-1.280588728	8.296926031	-0.812542103	2.089541744	5.554051773	22.34175844	1.180036005	#WT	-4.079849103	1.535192262	-3.74094566	-1.134488034	#WT	-5.874776249	0.743145575	-1.2488104	16.64743804	7.064015623	7.156465184	1.841914391	-4.237633094	0.2059938	15.61378924	1.696604559	3.723875822	10.26801857	-0.460587829	#WT
K	0.673601555	-12.02335694	-13.02469589	-4.099809356	-2.835871147	-9.112957228	-9.811147765	-3.340678243	0.862552158	-12.99154071	-4.001140667	-9.100230519	#WT	3.07513472	-6.081432576	2.871292655	1.019344449	-11.65313761	-8.639115626	-2.770234212	1.434547805	-9.255315219	-4.534331085	-0.945688352	8.689790369	-7.611962901	#WT	-7.34155969	0.85066179	-9.500443797	-2.828010058	-9.099281559	-8.887272972	7.146088229	-5.772961865	11.94202578	-9.29505772	#WT	18.8219868	-5.008585453	-12.61044517	-6.027080711	-10.72261092	3.558374276	-1.963743082	11.68516256	-2.540335739	-9.429587104	11.16332226
[truncated: 9 more columns]
