# Supplementary material for: Regulatory Approved Monoclonal Antibodies Contain Framework Mutations Predicted From Human Antibody Repertoires
Source: Front Immunol. 2021 Sep 27;12:728694. doi: 10.3389/fimmu.2021.728694 (PMC8503325; doi:10.3389/fimmu.2021.728694)
Supplement: Supplementary file 2 [file DataSheet_2.zip › Revised Data S1 - PSSMs/pssm_3-30_revised.csv]

	24	25	26	39	40	41	42	43	44	45	46	47	48	49	50	51	52	53	54	55	66	67	68	69	70	71	72	74	75	76	77	78	79	80	81	82	83	84	85	86	87	88	89	90	91	92	93	94	95
F	-13.2096256	-12.36317089	2.041528956	11.52814693	-0.81793441	-0.955305565	6.604293068	-8.044545948	-8.959953986	-5.500834958	-11.91116631	-11.27299063	-4.782379933	-8.455593464	-0.977181538	-8.645508756	-3.49432249	-3.966271082	-8.476797518	#WT	18.14922599	12.78143103	-6.475942342	-7.264077453	7.736026433	-2.179298121	-9.534754846	-8.159438167	-7.649222484	#WT	1.101652046	3.857759862	6.324964414	-10.72062238	-7.01690133	-5.565666316	9.970507159	-13.58393354	-2.617619948	-6.607485314	5.911256875	19.51292387	2.113502559	-11.38732025	-0.871547004	-0.856391953	-0.295962328	-4.648535333	-7.876616857
W	-1.622274098	-4.294412645	6.008949954	0.279300638	-4.309675633	#WT	-7.706442072	-3.290947627	-9.227683392	-3.906697565	-6.771472761	-1.732763963	-0.509392533	-1.295329539	-3.768636505	-5.992659864	#WT	-6.458964325	-7.098876356	-2.322946365	11.71847933	3.244864147	-8.230354046	-9.202640848	-7.724935711	-0.306333476	-2.714079731	-4.093255851	-3.817659682	0.16961624	-7.527960034	-8.630780436	-3.113730876	-4.923537145	-12.43749602	-9.652268263	-4.794716565	-5.624079827	-11.75840035	-7.085790239	-8.579339609	1.341579218	-9.292293634	-9.995856313	-11.10514935	-15.95916779	-15.57728971	-13.2279994	-8.678840225
Y	-10.58692952	-8.243912852	2.564708516	-7.742323028	15.27533937	-2.467023101	-8.887113418	-7.05119762	-2.013400673	-6.616438738	-10.58070718	-3.049425325	-7.586334412	-6.451001585	-7.471028173	-4.004304071	2.384288807	-9.073283028	-3.376861473	16.99135295	#WT	#WT	-6.426491385	0.387370027	4.751760215	-6.987323721	-3.822347687	-6.841940338	-6.453898528	9.366344197	-2.944902474	-6.719009149	2.450099424	-7.05443939	1.112374149	1.982013321	5.464228246	-5.056422723	1.562988889	-8.541675882	-7.790450339	#WT	-5.383177361	4.785246004	-9.791142374	3.404027991	-0.900124557	-14.25083276	-13.43243855
P	2.29594428	10.16597714	13.34960726	3.278487255	6.296664957	0.658151927	3.684759483	5.155338586	3.85264079	12.08661599	#WT	-0.763952353	2.964854123	3.928896898	9.702067101	-0.584962084	1.847403363	2.443215213	2.54354728	-1.778941549	-3.163280595	-5.62964727	10.68623597	0.587725803	7.73228828	-5.288032656	-4.747743914	-9.143333927	-1.521678115	-7.892365322	1.608443119	-3.958061324	5.045957426	-6.835308432	-7.247724676	-3.28384814	10.38749128	-1.849504455	2.274609826	5.258374467	2.119864076	-1.892458694	2.449680825	1.69994885	-5.744791058	-2.643909492	3.293929712	5.42291892	-2.970416415
M	-7.395404053	-2.226603432	-11.97533893	#WT	-12.54914287	-13.29838976	-8.042029701	-6.782358891	-8.317753736	-7.844278554	-3.090239628	-7.649648694	4.461805855	-11.61213966	1.659677927	-13.00186392	-10.31152914	8.49748216	-7.57353388	9.613866012	-7.205954127	-8.354639166	1.657475705	-7.51139686	-5.072086819	10.45245441	5.225312048	-8.789920302	-6.98222611	1.735240109	0.266430144	9.486545151	-5.913689439	-2.282150277	-7.885185702	-6.075303107	-7.174718473	7.558917306	-6.532306342	14.37185852	10.85406949	-8.157461131	8.183829119	-8.241444609	#WT	-7.24086042	-6.20323932	4.476466203	-9.099259181
I	5.104005938	-0.819579292	4.193104492	18.17771911	-7.465085415	-8.544791437	12.50764433	-9.52843759	-6.048182699	-0.907510948	-7.776752703	-8.349056542	-6.520181591	-8.455593464	-1.136117697	-0.837603179	-4.995202421	6.273411576	-1.072497124	12.58871266	4.065355817	-0.123255085	5.244866018	-5.799615173	-6.667207713	7.644548914	-0.352519242	-6.735097584	-3.14294357	7.952492319	14.0391003	#WT	-3.159277735	1.005604026	-4.684711087	8.210459678	-1.913620637	0.53309698	-0.018773775	11.35686581	9.733276693	-2.423697684	2.113502559	-3.97052404	12.22815717	4.741438918	4.574944675	2.949985648	3.911306547
L	6.27398743	2.076005129	1.818873449	15.26512144	7.480848135	2.822356571	9.252706376	4.632883758	11.89907168	0.438128944	5.050289204	1.364026303	2.24101584	1.285547267	#WT	0.535335931	2.838896001	17.58707612	-0.318643767	18.36875377	8.003820462	3.917800003	8.686167012	-2.865171584	-4.659688091	13.48749293	-2.652118123	-1.929051207	1.865252396	12.48535582	0.971704992	10.89346946	0.127737998	-1.407089222	0.717111727	-1.553145601	3.445458782	-0.545973291	-4.695787589	6.143421286	#WT	5.036821497	#WT	6.520669584	15.21079969	-3.751310593	-2.010283233	#WT	-2.503833827
V	17.71723195	14.96744634	11.34348861	13.28204221	-0.123638818	-4.36134714	#WT	0.820140259	-1.429110602	10.00473492	-0.406514167	5.134641402	1.567448604	2.051330624	5.857113078	4.316760146	-1.773194886	#WT	5.35094516	#WT	1.324779716	5.557943326	15.52410826	2.955662422	-4.965244066	#WT	-0.106539228	-0.443478232	-5.478440586	7.586412445	4.433368133	19.0292979	-4.457803795	-3.756726713	1.830577176	-2.351555032	2.287372203	1.506408635	-9.196647702	4.235757177	21.15705579	0.536331095	10.02600212	-4.247985209	11.25993474	-5.743961088	-5.614207428	12.26021873	-7.555958208
A	#WT	#WT	22.78053593	0.076522913	-1.071702271	-5.626484029	12.66953329	-0.580328696	-2.319380502	#WT	7.693540718	10.19453483	2.33197529	4.67712288	-3.117121048	6.425183673	-2.066950371	4.588737224	#WT	8.243973277	0.992871372	-4.082304342	#WT	9.661698413	9.285115168	9.280683496	1.609749659	2.887798776	-5.723425539	-2.808307869	#WT	3.532973137	10.17986325	-4.227205664	2.780071294	0.321103947	12.84052264	2.77833593	0.068641555	9.234089359	2.895460212	-4.296662328	-5.094609675	-2.639274532	-2.806691268	1.926403993	2.318356375	-4.494536457	-1.812182619
G	9.678304725	14.35271396	25.5800722	-1.377177974	4.790233813	5.963982371	5.712035365	3.273557002	4.492678125	13.06144811	-0.812857035	#WT	4.765307032	#WT	0.519048563	6.917463283	9.0642425	3.433100231	10.19943798	4.519174708	3.327524987	-1.15440289	17.98920211	11.11792754	8.208135567	3.737175287	2.730224128	#WT	1.42952008	-3.779136142	-2.356265932	-1.571783981	0.651631511	4.810367947	4.916160906	3.486633803	4.050411849	5.370340807	5.273796443	-1.955701377	-4.355090694	-0.643376252	-4.185281689	-3.997483079	-4.643917206	2.762419078	14.36706782	-7.403887771	11.58403601
C	-8.000141631	-2.170287084	4.846526693	-6.953433758	-3.984635301	2.534987143	-2.58173829	0.212703142	-5.587884091	-2.935735895	-6.00020841	-1.354902628	-4.280145902	-2.176760633	-4.871532751	-6.781549134	8.334459779	-6.718138292	-2.99047632	1.784309137	4.815307487	6.254439513	-3.211513765	-6.110398781	3.179637965	-7.449299318	-6.104912462	-0.953115022	-3.684513433	3.718514844	-3.970635908	-8.321583812	2.450099424	-3.404341591	-8.472786974	-5.986085273	-0.435801854	-7.780792444	-7.598459164	-7.752786613	-10.06680869	1.493979256	-8.854859667	-8.617935151	-11.54555408	-6.549209212	-1.479793816	-9.309078203	-9.279573257
S	11.85403334	6.985215139	#WT	2.781863743	6.748316832	3.204635624	3.543190313	2.672389694	3.133068901	12.07308804	2.304522682	2.926586559	8.883343642	2.725135673	1.81868995	3.77685416	5.490785808	2.391472753	18.374612	9.366855295	12.08890553	10.98288886	13.03503746	1.924514616	#WT	-4.015609651	3.361607859	3.864722828	0.179380117	2.888129155	15.60521589	3.192253215	#WT	5.538484986	0.079800006	12.01592771	#WT	7.444045413	16.96631384	13.65308024	-2.080079662	13.75675043	-3.270965908	-3.440034623	-2.685368039	#WT	#WT	-2.790851145	11.84997112
T	16.13986191	14.08932147	9.780728602	3.371320863	-1.264701163	-6.239393302	-1.806040835	-4.250658224	-4.064476999	16.43458621	7.537906943	-0.434847285	5.150642637	-6.858541344	-6.822250401	1.676693868	-3.068380991	0.749454684	16.83983363	4.870750825	2.344729429	1.668749485	#WT	-3.180815461	5.517625669	-2.307376738	5.937142395	-5.016007805	-1.14121246	-2.682881358	#WT	10.5390642	8.467217431	2.370817656	-2.886812468	12.90613477	8.72280569	6.639738873	9.268288334	#WT	-0.00500931	3.540431865	-5.85567305	-2.988906442	5.362840117	14.40263443	14.5499571	-4.230439551	16.39312091
N	-8.876446231	-15.77475624	7.136244936	-8.707845462	12.67037147	-14.38580509	-10.77069626	-9.940836318	-10.38136206	-12.08824008	-8.195813344	-5.465261075	5.017915317	-8.860272455	-14.30949733	-2.345836689	-12.85483011	-12.35786394	-4.330513085	-1.688606083	15.67458551	6.452188694	-1.076715156	7.822912749	-3.175796449	-10.26941576	9.463458395	-4.610062339	-3.983039493	-5.520295426	4.433368133	-1.556135097	-0.682624823	-4.345758605	3.051652914	#WT	-1.828942559	14.61256405	#WT	2.882907766	-10.06680869	4.352994515	-9.201197393	0.655802998	-7.519469364	#WT	14.23776723	-7.229626168	0.533644293
Q	-0.571715138	-10.47958805	0.253073712	-5.273625828	11.65944492	-3.03357748	-3.88619569	5.680361921	#WT	-0.002275782	2.343213655	-0.621649458	8.853537015	-5.267428706	-1.180496667	14.42024454	-6.112875998	-5.277542105	0.653908582	-6.53253987	4.520272279	2.81318023	0.507801579	1.172840165	-4.965244066	-6.423259651	14.82703192	-9.143333927	6.83630547	-6.804949992	-2.691547479	-5.139799989	0.030256516	-2.31961295	-3.879462963	-1.412801028	-1.293295917	13.24150645	0.616569849	-5.165998724	3.106570942	-2.542250625	-2.815080264	#WT	-5.867839492	4.149164848	-3.992941973	2.090117056	5.148433843
D	6.959582777	3.767043519	12.83959771	-6.737043086	7.368772106	-1.744194835	-2.22174381	-0.836433714	4.998879495	0.989657181	-4.582333948	14.86194736	-2.147597504	-0.62622402	-0.200130611	13.08854471	-5.174768091	-7.109222142	-4.300977737	1.711586221	10.80144051	2.631276479	-0.017954975	#WT	-5.860976089	-5.071641984	4.224780699	6.013553419	-10.15336562	-6.207185682	-2.31847607	-4.539729222	-2.744798261	-7.111001132	#WT	14.97219788	1.390927605	4.454712847	14.47092745	-7.029958346	-7.012501434	13.04052849	-9.577687934	6.823792082	-11.10514935	17.278864	10.28185272	-9.900028478	-9.766255555
E	15.672736	-4.294412645	0.502101672	-8.235349772	-0.900880943	-7.181463583	-8.482434427	-5.806422706	2.622770857	-2.641560677	-8.578976071	-0.083824219	9.950910719	3.034533376	-3.795764566	#WT	-6.749614125	-1.841657954	-2.778330319	-4.723700887	4.807151195	-2.188751657	8.84475499	15.31418474	-2.733891146	-1.66966133	13.05543879	-4.808276154	-3.14294357	-8.892365322	-4.054115893	-3.119566479	-1.648147257	-4.256540771	12.55641152	1.284570353	1.858749565	13.24925014	5.667846979	0.759651594	-5.167754264	-0.201721755	-7.82327623	16.03868912	-6.214177217	0.898019751	-5.2018087	-4.287750477	3.347850388
H	-9.244916544	-8.243912852	2.068572242	-12.63114834	#WT	-10.80883993	-3.128580053	9.771349993	5.589098478	-4.679289597	-6.465916786	-2.057220926	-3.279205167	-4.521901834	-6.454898008	1.033880914	-4.497307597	-4.319684707	-2.25262114	3.857852973	15.94577798	12.70324741	2.727989015	3.721838192	-4.860976089	-10.3879687	-1.585258232	-8.159438167	0.179380117	-2.581066974	-4.139238212	-7.762496064	-2.161822229	-5.511138417	0.292467459	5.232795911	-2.866335232	7.614281149	6.688182212	-7.376296071	-0.547302192	15.35953464	-3.135738913	14.078015	-5.704540427	11.36213117	-2.044623982	-7.524087491	-6.326664211
R	1.756154674	-5.360117384	0.635541241	1.33765668	7.863704	2.160184494	-0.640431655	#WT	9.473301709	2.781935065	8.685454775	1.115760606	16.14695338	5.89021232	4.347096204	0.372803709	5.061833386	-3.535913015	-0.437522444	-0.645119168	3.800615073	-2.795315322	9.184321942	1.695758431	-1.861789472	-2.002664957	18.7487864	-0.03220032	#WT	-4.345552982	-1.673033472	-1.417785105	1.617153945	#WT	-2.675701738	5.684054901	-0.339644304	16.90540056	9.431635194	#WT	-0.498410015	-1.625074075	0.335943394	6.468018461	4.515199447	6.567608678	12.63164488	0.456221785	#WT
K	2.275865768	-16.23064188	-4.743021601	-4.3611021	-5.229410214	-15.84169073	-13.15944824	-6.628724587	-2.356843174	-10.84346517	-9.98705005	-7.219672778	#WT	-11.94514329	-12.35379763	2.942477884	-15.85401673	-12.35786394	-5.143176655	-8.021413564	6.56971919	-7.59112775	3.113361348	1.718432256	-5.904463004	-5.839475681	#WT	-7.481977673	0.459974483	-5.140498112	-1.168801944	-3.142043992	2.555261852	8.173958752	-4.920476651	8.868199099	-6.338017538	#WT	14.63788706	3.661495975	-7.725382773	-6.94951122	-8.772439811	4.547945499	-1.128131751	11.90056672	-3.027419539	-10.46275687	12.90941214
[truncated: 9 more columns]
