# Supplementary material for: Regulatory Approved Monoclonal Antibodies Contain Framework Mutations Predicted From Human Antibody Repertoires
Source: Front Immunol. 2021 Sep 27;12:728694. doi: 10.3389/fimmu.2021.728694 (PMC8503325; doi:10.3389/fimmu.2021.728694)
Supplement: Supplementary file 2 [file DataSheet_2.zip › Revised Data S1 - PSSMs/pssm_1-24_revised.csv]

	25	26	39	40	41	42	43	44	45	46	47	48	49	50	51	52	53	54	55	66	67	68	69	70	71	72	74	75	76	77	78	79	80	81	82	83	84	85	86	87	88	89	90	91	92	93	94	95	96
F	2.03013294	1.273350765	1.915563201	10.92669385	-2.392195166	9.074320357	-5.932991159	-3.18166459	-2.068728145	-4.127057264	-5.597974578	-1.120016822	6.383249135	10.07620206	-12.11788491	-0.504465312	-3.258795286	-5.559706256	0.08420241	16.569765	15.231131	2.049037914	-7.225914999	-5.433210227	#WT	-7.052743253	-7.460359945	-4.147668312	12.53651477	-1.853409077	7.296513335	-7.319052194	-9.485803408	-6.987662767	-1.564356077	7.934411917	-9.03493185	-9.918674072	-11.89799643	1.267881566	14.72904688	-3.188476351	-1.428140525	3.797496966	-3.129406072	-6.348648468	-5.868961589	-13.40159894	11.36190146
W	-6.338892228	-14.76468926	-12.4114951	-7.904777157	#WT	-10.94251623	-7.453458773	-10.23124448	-3.823139848	-11.77557422	-12.0688435	-5.523269162	-3.668283052	-1.765441363	-9.649187712	#WT	0.990571506	-8.632858976	-4.649033936	-7.217769251	3.178358297	-2.80637479	-3.621990804	-5.72667261	4.362199713	0.266989401	-6.020771539	2.412161633	-6.969395132	-15.48267435	-5.940088305	-7.774937837	-4.222568297	-9.69503692	-6.434120077	-9.382880588	-8.579046206	-11.87437377	-9.942296726	-12.94898498	3.277839975	-10.36348275	-7.594028033	-4.605987107	-3.049275789	-7.086930007	-6.183784888	-12.26637194	-11.59076709
Y	10.20034183	-6.087788058	-2.102075093	16.56908961	-2.647867687	-10.23931118	-8.197039653	-7.453999414	-3.537745548	-7.810865174	-8.906357819	-3.58070122	-5.446274714	-3.370117999	-5.722268522	9.179984794	-4.22431772	-7.13455229	-0.974153632	4.655538719	#WT	-4.599593136	-5.618192315	-6.846744032	5.086150395	-10.71892624	-10.23760501	-11.27085479	-8.527095159	-4.384365073	-12.52749343	-8.862353167	-7.497447614	1.256084303	-8.703691114	5.798330842	-13.78853017	2.71688032	-10.14358472	-8.066215526	#WT	-5.538363599	-0.792555626	-11.6271937	4.808092166	-5.434332687	-11.64539327	-5.437703268	7.238080749
P	-3.041179551	12.75369436	1.616097631	0.034809955	3.148321616	11.29009765	2.239470745	5.67030319	15.54151173	#WT	-0.770410154	-1.120016822	1.022147553	12.37171914	0.569567095	0.020652395	4.80020117	2.005737229	-2.834104999	2.71273889	-3.038893913	10.77404848	13.54911768	7.668648576	-6.253310206	1.814084247	-6.826019663	-6.254939085	-5.248656063	1.429856469	-7.65534217	3.779257086	-7.497447614	-1.788253107	11.54994748	11.60330516	5.068723353	-4.849102444	3.323739801	3.307061253	-6.229356666	-3.487002411	-5.916200836	2.207291342	0.678841933	-0.371537742	4.554558588	-0.80011489	13.43710831
M	-10.919391	-15.43168563	#WT	-8.593036038	-7.920519366	4.147825949	-9.818305108	-4.179120096	-7.456666747	-15.44175722	-16.20325711	-6.672943287	-10.97459892	-2.317180235	-10.47586684	-8.85501456	#WT	-8.632858976	-14.67349188	14.5738691	-5.023849383	-8.364343297	-5.618192315	14.54512891	1.355710289	-3.430939232	-10.02649428	0.571035371	-1.021629629	0.923835986	#WT	3.115033485	-3.624803987	-9.510885228	4.005110327	-6.21398941	0.436504988	-11.87437377	-1.494509416	-0.879105871	-12.2277299	#WT	-6.07356042	13.77606308	-1.725827587	-6.795117543	8.621780316	7.083915611	-7.346805557
I	3.939168272	-12.80898956	24.31958144	-5.669101956	-5.761428672	3.565598142	0.085367845	6.23503748	2.296443319	3.608102755	-4.260937925	3.642261365	-0.46246723	4.729004664	-5.500326969	-0.57482315	10.12961793	-9.45169239	-0.795435712	#WT	3.158911471	-1.20932267	-9.089874622	3.318073223	5.955556891	-6.474964713	-5.782532747	-1.045455121	15.39252881	16.12429069	12.15347121	8.316749204	-4.117028634	-9.001248438	11.62672613	-1.40527045	16.89881088	-5.100008185	11.07957939	3.75190885	-3.904106138	9.753138995	-2.955820862	4.066532412	6.630847429	5.716488301	-2.202778599	9.115678272	-1.010423593
L	8.91935824	-4.278255716	17.64155826	3.27114697	3.623875073	15.12656782	1.249639755	9.394848431	2.425965992	6.750592067	0.992142496	6.432721165	-0.330000405	#WT	-0.422637305	4.218004013	18.39806231	-1.324921636	2.339170288	16.61341587	10.35244064	4.016157289	5.474374547	0.252681202	18.4625011	9.259802228	-4.404611585	3.800476535	18.83241594	5.073238915	18.97593678	-0.509312176	2.533420574	-3.423294159	2.313522401	4.544910748	0.663829389	-5.165075752	-4.14521149	1.102884008	-2.006247762	17.96356897	-0.562346462	#WT	-3.598792231	-3.43514607	#WT	-2.108057519	3.106639938
V	#WT	-5.257492619	13.83350818	-5.669101956	-2.919601639	#WT	-1.629347143	0.024590803	13.22122145	-1.781695286	-1.23445209	-2.17774482	-0.622318556	7.697515922	0.657337075	-5.3999423	18.62986869	3.240928724	6.898592975	22.41110689	1.590478316	7.448016019	-0.176335112	-2.192619326	8.219044359	-2.926261654	4.442866921	-1.587024984	#WT	5.286130633	17.10322043	8.414764718	9.248150151	1.615072144	0.54740051	2.986749159	3.713821814	2.477040451	-1.694468306	16.056083	-0.189577263	8.790203654	9.122977701	15.65370821	-6.597978848	-2.43514607	7.4044667	-2.986960084	3.709697488
A	4.670199218	2.308153459	-1.720040782	0.441664914	-0.275107473	5.05063842	-2.032864078	1.172242535	#WT	8.031522265	12.42618881	4.21787157	8.166746857	-2.351934733	4.946674874	2.054316578	0.307339047	13.3101517	8.236378387	4.043839094	-2.762193431	#WT	4.750501385	1.459164612	-2.009348676	-1.843259289	9.103357094	-3.994034007	7.927941801	12.24883906	-3.396787332	9.67234747	13.43503823	3.104294684	14.39853196	12.46629064	17.54249974	6.582904907	5.568732976	#WT	-1.588151981	-4.311358369	10.08563051	-5.151354172	6.752033948	2.774337894	-4.191134392	0.491437902	15.19477188
G	-1.085479849	1.706403049	-0.64618945	3.863324563	11.75682834	4.404646513	3.410906417	1.014308519	12.34122372	10.85235457	#WT	9.634126333	#WT	0.716483948	8.016219328	7.518839687	2.343374791	#WT	#WT	3.579041168	1.782208299	12.87479791	1.178385395	6.659986087	-0.585396105	-0.00720532	#WT	5.182171057	1.121980149	-0.375503479	-3.310246214	-3.184638582	8.761015484	6.746691844	-0.852563041	2.966855277	2.124579464	13.30585872	-1.579077157	13.89599873	-6.146936809	-5.831825982	6.69618752	-6.970833443	10.83863589	17.00142445	-9.435095923	14.46987754	4.924965827
C	0.831907158	-1.117799066	-7.311559058	-6.691935315	2.431760992	-3.928012828	-5.130767791	-11.47601939	-3.823139848	-3.971582634	-6.994586532	-4.44387406	-3.394913526	-3.786934197	-7.147895919	6.417353087	-5.327213967	-1.270149871	5.96883904	-6.0001224	4.582657787	-5.160697622	-9.089874622	-7.25914276	0.30157906	-10.2630406	0.137876005	-8.138521923	-4.072022898	-6.222797119	-9.18196909	-6.183825199	-10.49663423	-7.410135799	-9.176186803	-0.699327714	-8.166647478	-7.909664723	-10.35469545	-5.907124832	3.824301768	-10.15237202	-13.37045971	-10.60436034	0.124955844	1.84727715	-9.102092297	-9.103886259	1.609998153
S	4.799982146	#WT	2.14604493	5.595316985	2.546539915	-0.756219954	1.614688478	0.998193373	16.01560939	5.586221738	3.900925011	4.79280252	4.778290367	-0.370931382	12.40599743	1.910291093	0.875618326	6.532240643	17.22734204	4.977191032	11.35440586	16.06645778	4.871073288	12.71649735	4.318196842	7.372763736	4.5221298	3.800476535	-1.621279714	16.86981059	-1.598888713	13.21279049	3.485470516	1.285925191	15.81082114	#WT	15.71162042	13.80211735	5.508292592	13.0448161	11.76576304	-4.052184401	-1.859751706	-2.88969822	#WT	#WT	-3.750729666	13.15954035	#WT
T	-3.295777197	3.002384615	17.04504105	2.083682982	-6.519521288	-7.817903099	-4.935535653	2.393691722	15.33395445	5.297268495	4.804549721	7.395512825	-1.220082867	-2.989949674	1.875967427	4.808455729	5.436373465	-3.364101322	9.167646573	10.38670055	-2.089730333	12.15318729	-2.400795849	13.6099856	-2.339807808	5.175913504	-5.705948241	4.189406697	-2.283406181	#WT	6.874134966	#WT	9.214774358	2.254420426	#WT	9.314632793	#WT	5.287198884	#WT	11.06596629	1.673352019	3.683796975	0.004207916	-6.332025518	19.68141729	12.30892014	-1.625000059	22.20434492	8.25092463
N	-8.319895579	-2.885422724	-5.236488705	10.84395879	-9.081273938	-14.20402023	-12.81749173	-5.266535426	-5.408792661	-12.09623287	-7.315245181	7.205656569	-2.855941629	-10.03548761	0.639924932	-5.621883853	-10.01158022	-5.559706256	6.344893027	5.482520295	8.031062732	-6.383339947	-4.067437573	19.55386549	-11.00690853	-2.582978579	-2.861310612	-1.885551044	-7.282320246	9.547861846	-3.906424122	4.434349982	0.806942548	9.427162018	2.596427825	-0.938444442	-4.731287833	17.74352544	-3.658529192	-6.064484415	8.22725957	-8.755760065	3.157943521	-16.38079202	15.04275116	13.01280762	-10.40061836	2.257465483	-3.886328034
Q	-7.005888602	-3.572312979	-2.06891852	16.77074158	-4.858165034	0.347280567	11.31807814	#WT	3.855255091	-5.62536395	2.680993677	15.11539333	-6.394100143	-6.029764868	11.58385603	-3.645530596	-3.173111067	0.98885619	-3.921520329	-7.439710805	-5.957201322	-4.102969624	#WT	13.06957546	-7.882295399	#WT	-8.483193304	-1.200929751	-11.82480784	-5.519592068	-3.183595856	-6.101405342	9.739276627	5.114699136	4.206038753	-4.805915431	-1.975935394	11.55236461	-4.578263774	-8.195386661	-5.538651128	-6.398773698	11.74914956	0.732500538	-2.155803502	-7.737187824	-0.288684137	7.018790434	-9.38046974
D	1.140523184	-7.223015053	-1.629579404	10.22926957	-5.116564887	-6.927199445	-4.232330602	-0.676236171	-0.948656723	-2.067089585	-1.847361364	-1.826289517	1.738853119	-3.835826375	10.32003106	-2.816761674	-7.56083704	-1.883059144	3.74455005	-1.008285287	3.842581898	-3.610744977	2.989291704	6.011017036	-6.426409755	-0.214274096	16.85614203	-7.306145738	-0.920999241	-3.016541726	-7.211166714	-1.716882117	15.51470398	#WT	-2.742780552	-0.215616176	-7.227428539	#WT	-6.220281842	3.608648446	0.089675217	-10.36348275	18.4993931	-8.486128418	2.010780605	5.12451948	-9.435095923	1.062668781	0.851034201
E	-3.854864944	0.093870012	2.573155285	3.709690259	-7.006203585	-0.408023191	-4.286757882	12.04276703	-7.456666747	-6.628349056	7.746065945	15.93738937	2.137751332	-1.249038486	#WT	-7.376295557	-6.172297684	2.476912329	-3.481115602	-3.661134179	-4.834319304	13.16087182	17.1757491	10.45672446	-7.760402503	13.29517553	-1.519297636	3.890880637	2.040724704	-6.576210744	-4.835225728	0.712985224	#WT	9.709952736	7.807007071	-4.629282267	-1.335898059	12.73057034	-8.321031271	-4.473371777	-8.609358575	-8.755760065	#WT	-0.827410481	-7.496416037	-7.855740765	-9.988219628	3.266846026	-2.969697778
H	-5.0501889	-7.800793593	-7.423952693	#WT	-4.218127699	-4.944142993	-1.370517798	9.841681227	7.368707697	5.878034202	3.591113156	7.573893883	-4.913057966	2.550290754	3.851883601	-3.892850003	-1.865168438	-3.78091752	3.709371713	-3.475001754	13.96174571	-8.652910983	9.24517731	9.978747321	-10.30370348	8.73261564	-6.272895957	-7.762031382	-5.456387713	-7.062893042	-6.439902364	-5.711329509	-2.859240443	3.442359872	-4.101929834	-4.138919057	-2.918005675	11.01217077	-7.355508837	-0.14699039	12.51590813	-8.907597106	2.853313188	-7.605173724	4.373680073	-2.104686938	-5.367767556	-2.438516651	-0.559543053
R	-2.051002283	-3.572312979	7.52906852	6.669600555	6.288114933	-2.07412751	#WT	12.42867824	1.454639517	5.6582924	6.074525123	14.99129789	6.523789789	7.44758006	4.19502591	5.97761946	4.537043854	3.96375699	10.48926926	2.228910157	-2.998265336	-2.030382435	13.4145821	18.41059252	-4.251579095	17.11313111	1.362938303	#WT	-4.337560908	6.307089248	2.067294278	-1.430226878	11.91680224	-0.229849459	15.55047326	1.973828545	9.184632682	1.863887483	8.518531352	-4.256981105	-2.198586612	4.951659999	3.195733383	0.895185552	19.86713447	16.01972087	1.125192325	#WT	-2.853271606
K	-5.83907817	-11.46697658	7.635560647	-5.745686462	-10.91970598	-3.636200364	-7.809295759	2.040526907	-10.45585336	-11.19779569	-7.661582906	#WT	-5.375916877	-2.715754953	1.889059454	-5.188831569	-0.458836723	-6.828996315	-3.921520329	3.331196936	-1.897391483	-1.000756433	8.617663606	#WT	-6.606723831	10.6217178	-0.730408367	8.542987312	-6.772683455	7.531894668	3.610595251	-0.355156526	10.53840043	5.535459049	9.051781984	-2.28269297	10.90882507	-0.612765429	1.518612516	-8.328532909	-6.066057601	-0.76118532	7.589909869	-9.247191793	5.602359822	-2.574735971	-9.435095923	16.01731514	-5.313141374
[truncated: 8 more columns]
