# Supplementary material for: Regulatory Approved Monoclonal Antibodies Contain Framework Mutations Predicted From Human Antibody Repertoires
Source: Front Immunol. 2021 Sep 27;12:728694. doi: 10.3389/fimmu.2021.728694 (PMC8503325; doi:10.3389/fimmu.2021.728694)
Supplement: Supplementary file 2 [file DataSheet_2.zip › Revised Data S1 - PSSMs/pssm_3-48_revised.csv]

	24	25	26	39	40	41	42	43	44	45	46	47	48	49	50	51	52	53	54	55	66	67	68	69	70	71	72	74	75	76	77	78	79	80	81	82	83	84	85	86	87	88	89	90	91	92	93	94	95
F	-11.46940428	4.038560145	5.922503602	11.215336	-0.713764623	-4.030434328	9.219255969	-4.958343499	-8.534047616	-6.59952659	-11.88749975	-9.580731452	-13.00101007	-7.674464016	-1.296003553	-12.21008395	4.800544453	3.667818334	-4.581049077	18.8465726	20.08806297	9.696501429	-8.678625963	-5.599541133	10.80290061	-2.318285707	-6.546263248	-8.688177864	-4.183609672	#WT	-0.768451323	6.593918648	7.393343815	-5.39143894	-5.941641518	-4.630921653	0.259579645	-10.99531537	-8.276898411	7.567683662	3.335207835	22.22583378	-0.691538585	-10.11082257	-0.673223124	-6.407750067	2.043462523	-4.293132969	-13.12378506
W	-5.875710037	-3.988339439	4.203547408	1.948937419	-4.553047163	#WT	-6.609898319	-5.693481622	-6.386009065	-5.876698324	-7.727558566	-0.941819182	-5.394914154	-0.29816962	-5.962186544	-7.222541536	#WT	-7.411960247	-7.458342798	4.880748667	6.136702058	1.324886607	-8.222740319	-9.10836454	-6.968498017	-2.318285707	-0.216707862	-6.289724279	-4.016095398	1.355619434	-8.222710201	-10.23167868	-7.114998834	-4.898412195	-13.95674384	-10.4451432	-7.473126781	-1.428436245	-8.42358743	-2.905035413	-8.054687789	2.600086237	-7.680089087	-10.81402762	-11.35247176	-20.067812	-11.37036295	-11.09164883	-11.09012088
Y	-15.92447654	-12.14258274	1.7617197	-2.295024111	11.78270913	-4.255259528	-10.02148366	-6.679082568	-4.889997214	-10.71431699	-9.058017698	-9.027607746	-10.00182346	-8.671919522	-15.92526883	-7.832976168	2.95534235	-6.258281575	-0.870937672	#WT	#WT	#WT	-5.522079762	0.438711754	2.538698625	-7.184277663	-3.905724212	-9.02118149	-6.960854736	5.70986369	-6.977935288	-6.500913715	4.351258218	-6.489524834	2.871766641	4.573267404	-0.938489524	-2.100374837	5.04500135	0.37600321	-7.198713274	#WT	-2.844848501	-0.169429107	-8.499974165	6.895187497	-1.675010067	-9.521388814	-13.12378506
P	2.433590932	8.222125118	6.734154164	0.629558733	2.336029725	2.385313956	3.906307671	6.617121581	6.950005996	11.1179793	#WT	-0.510038959	-0.082228086	5.870353125	11.80814402	-2.584334365	0.998069512	3.554935975	5.087920113	-1.723831634	-2.748923271	-5.575609954	10.83241467	-2.366410426	7.631231911	2.824113011	-1.239541222	-6.880674554	-0.935522463	-6.688977968	1.503221686	-6.221661235	6.084716313	-3.34845955	-5.775201319	-4.100432236	8.482314962	2.086968018	-0.155643159	5.818815728	4.243963819	-2.305760135	4.693791761	1.720544091	-6.598873442	-6.500805517	-1.831233233	10.7603652	1.168942975
M	-11.17087822	-3.620987046	-15.98289787	#WT	3.478990255	-15.18386425	-0.015347177	-8.855967304	-9.98993326	-8.712585875	-10.98906257	-11.8570898	6.337474553	-10.67365063	2.686330417	-9.587387871	-12.92972182	0.990616622	-10.00164377	-4.335274357	1.243611674	-14.49520532	-1.201533725	-13.35232607	-16.9315803	9.620286832	8.353339639	-12.57349181	-15.16952532	-4.6427538	-4.495151548	13.25562322	-12.59142542	-7.964684058	-15.99040802	-12.98844417	-3.556763615	9.256334296	-2.033209433	2.64438078	10.45757419	-8.959226265	5.263596057	-10.33276412	#WT	-8.648844069	-13.58066029	4.398870908	-9.519860864
I	6.403270589	2.513580631	-5.452867871	17.28920753	13.81920692	-4.616044384	14.8714499	-4.158200876	-3.026037592	-2.919317941	-6.419615937	-6.389205985	-4.706655273	-7.427144609	-0.348178124	-3.54012246	-3.772871163	24.96663361	-5.320768367	1.64761796	3.155382962	-3.256551471	1.395205994	-5.365597043	-4.801687585	3.798640468	-4.12485517	-8.378981239	-7.926377169	6.973224408	13.43762656	#WT	-2.324575511	1.389602267	-7.825224356	5.640708495	0.095506465	-1.930670276	3.131755063	3.490580976	7.681266397	1.820393382	2.344368861	-5.429947162	13.02876507	5.328117247	5.868198234	-2.910106306	0.769251779
L	6.909041846	4.190101722	1.163424708	16.57546591	12.64815804	2.650555916	10.72411109	7.56677912	9.650050228	6.684805574	4.355807771	3.282063836	2.564242289	0.463640096	#WT	2.601697447	3.811599163	20.95009567	3.785422587	3.657956418	10.43551981	-1.205660012	6.755126303	-3.294142998	-3.091204296	14.19370399	2.960933393	-2.45586054	1.640501958	12.3846383	-1.258814533	11.10622734	0.747334023	0.134438605	-1.480513397	-1.759006319	1.786750453	-0.045130002	-2.101892013	15.47961088	#WT	6.457607288	#WT	8.32121101	17.49999624	-4.328298032	-3.161692365	#WT	-2.86794978
V	19.859361	16.96469237	-3.932400257	14.1389271	6.935993741	-1.809196617	#WT	2.393296063	-1.991832578	12.46555912	-2.417444213	5.919371699	2.34541923	0.597374281	7.388815148	4.502536875	-2.437814639	#WT	-0.950332774	4.040127985	1.732653891	-3.302829042	13.3890226	6.362006557	-1.935647216	#WT	2.782478755	2.20825636	-4.601705454	7.549397712	4.471829295	20.44721649	-1.286330161	-1.367456199	1.593664901	-2.164951784	14.01827818	-0.002288943	-3.926094127	2.690290088	20.95770253	2.889396294	7.556289835	-3.234342228	11.32810451	-2.612009144	-3.249107695	9.310367219	-7.018569072
A	#WT	#WT	9.70144134	-3.88613675	7.558073674	-5.293504879	10.68996291	-4.448706709	-2.773913174	#WT	5.878007535	4.162224041	3.986124523	6.028705734	-4.962186544	6.031416061	-5.796121595	6.314085192	21.06769639	1.325766174	0.857023318	-2.459997165	#WT	11.38948957	9.293286067	10.71732244	0.069655403	5.365955635	-7.926377169	-5.036380648	13.56611572	-0.454728816	6.943921072	11.43745312	2.538320342	-2.272681291	#WT	4.084313004	3.674539668	11.6433827	0.609192303	-0.109790323	-6.497572969	-5.733714787	-3.696924887	0.151105568	6.602161866	-3.618116367	3.689204839
G	11.80180912	16.61482521	2.26179425	-2.113955363	9.093843032	6.721537227	6.74236164	5.209405864	-0.203484139	13.22917641	-1.891260896	#WT	6.488456963	#WT	-1.569373079	7.679871946	7.888655524	5.767139031	6.181212403	1.829830637	1.649281145	-1.292490584	14.78334317	12.98679522	3.026915016	0.717725912	4.491102607	#WT	2.802999495	-3.304923437	-0.567163325	-3.648416117	-0.33236157	16.58328453	6.74476723	4.108238345	15.60107634	7.938198702	7.534136384	-1.150623709	-5.871518504	-4.261459837	-4.10312393	-6.060429296	-6.897399502	4.991445192	18.58671465	-8.827600331	12.66002777
C	-3.614804959	-4.043460078	0.961353204	-6.727963783	-3.662343509	3.66722997	-6.417559469	2.417950897	-6.292953615	-4.012738701	-9.058017698	-5.16801103	-7.002636839	0.671978054	-6.820866225	-9.21089733	8.791051662	-6.64314949	-0.237789541	9.314253395	5.288925983	4.275906734	-1.316924874	-11.44055478	2.069437664	-4.072697411	-8.50196295	0.166835536	-5.504969092	2.564976046	-3.871905917	-7.713755556	2.404507664	-2.582896006	-9.780924058	-2.164951784	-0.938489524	-5.134315951	-5.424400813	-3.388746951	-8.789825912	5.963278679	-5.724389385	-12.32111991	-6.319620963	-6.140020661	1.385119975	-10.12612639	-4.126225208
S	13.06899502	6.959938062	#WT	3.013176948	19.039477	3.545337074	1.060151561	2.971074603	4.489596949	12.10540027	6.672377378	1.990073518	5.743380072	1.585413218	2.001709124	5.063231731	5.954528968	2.416848843	#WT	15.42968278	17.46868963	9.275329279	13.08239423	0.276939205	#WT	-2.997627059	3.426641769	3.923745057	0.003040932	5.301474809	16.45609105	7.626067214	#WT	9.712701353	-0.7067797	14.88372202	17.20222682	4.457348374	18.84674153	#WT	-1.730829457	16.47088578	-1.529878812	-3.602812542	-6.230403128	20.08756967	#WT	-1.293946352	13.28434987
T	17.91074661	14.18779289	8.173142864	5.726599555	16.40391406	-3.764896319	1.026609443	-6.203118412	0.762038295	14.43302385	3.251653884	-6.484306773	7.813845165	4.75344054	-7.383594621	-2.35654958	-4.388047616	2.952580402	6.098199561	1.325766174	8.309837725	-1.205660012	14.11410478	-5.001776823	7.858541727	-0.40651442	8.87657157	-2.610409528	-3.854825365	-4.168096276	#WT	12.18303928	8.75677655	7.757001651	-3.532370648	12.26963809	17.64264449	9.193166581	13.41328255	18.44869039	-4.667757278	1.324514669	4.468494422	-1.691041254	6.624581476	14.51768379	13.22198461	-5.671054131	15.27743795
N	-12.92528992	-8.47639975	-3.334635947	-8.803034136	#WT	-6.370456088	-10.47736931	-4.448706709	-3.628612255	-10.46699758	-10.98906257	-9.388392602	2.468351126	-6.093151861	-10.63010065	-0.492589958	-12.92972182	-6.258281575	-2.586191537	11.01649571	14.09443572	6.688079138	-11.22192694	8.522539555	-1.163693043	-12.96070934	6.014410706	-6.109410203	-6.960854736	-9.396352121	5.300175894	0.039029382	-1.972600115	-3.121867903	6.873938365	#WT	-0.485259242	14.62828113	#WT	0.052344969	-12.67513986	8.661293616	-7.43964325	-1.479930524	-11.97165647	#WT	16.53842953	-14.09083544	-1.704817131
Q	-3.418093283	-12.93147201	-5.607416859	-7.771450699	4.835787315	-5.220781962	-7.244238601	3.74189741	#WT	9.468771682	2.981782973	-1.69877538	10.91230519	-7.674464016	-1.507114283	13.10462014	-5.553427427	-7.411960247	0.978574819	-0.599018391	8.030103648	1.419640284	-2.970202152	3.67914879	-3.364573822	-9.750411996	14.70674354	-4.953853124	4.332686682	-7.111451001	-4.434634314	-9.798626392	0.001498955	0.416290611	-4.389864711	-2.236472614	-4.658091856	14.64708438	6.026421824	-2.946841648	0.735140412	-0.611362038	0.596047111	#WT	-5.576040082	0.926494322	-6.075194763	3.422026413	3.981210448
D	0.369982604	4.689614924	-1.819340972	-9.149371861	13.55362409	-3.613059278	-0.490315152	-1.993093618	5.533627958	-0.091516566	-7.024353515	1.456634403	-3.792339492	-3.138344214	-4.5063009	13.77265427	-8.965012773	-1.295034072	0.025860224	6.76778716	11.84027772	4.557176892	-3.05674327	#WT	-2.960734763	-9.356785149	-2.581554197	8.726300638	-9.355303775	-8.393367015	-8.36939922	-7.84292669	-4.646301634	-6.586762896	#WT	19.27797453	12.69153413	6.957341657	15.3505399	-4.680299743	-8.333940269	11.62346135	-13.55656942	6.981697455	-8.809170789	19.49301661	10.25602947	-13.58119865	-9.335709173
E	16.53634403	-7.270431479	-0.477327997	-7.904596947	3.250944428	-0.011297998	-9.416746087	-3.114713961	6.369144952	0.264895463	1.395427797	4.837423094	12.39002724	4.569601859	-6.22991595	#WT	-6.053241485	-9.74415049	-3.640322767	-2.622268822	3.284204461	-1.411043525	5.325412485	16.00015593	-5.833271022	0.001559558	14.81607435	-4.628368025	-5.279165948	-8.702563639	-3.871905917	-10.00973712	-5.039928481	-3.893132254	11.48175551	1.993946146	2.489955504	17.39941851	7.731179898	-0.604161917	-5.790639295	-3.307190755	-6.592673757	14.26809566	-13.10688347	4.61915641	1.816731156	-7.126939774	-0.739294697
H	-11.79006293	-8.47639975	-6.196448751	-7.771450699	17.53167824	-9.974380283	-5.644375885	9.105215662	7.793906689	-5.257513615	-6.917510762	-6.115836459	-2.43319021	-4.739380967	-7.265041681	0.215420103	-2.633635912	-5.13014207	3.537051299	19.53080314	20.31808145	14.28795376	-5.012442972	7.334591691	1.821330184	-6.084229006	-1.569084702	-6.021994873	-0.33429177	-1.489568308	-4.811124856	-6.221661235	5.891422611	-1.517191267	2.34272041	6.950681704	-3.009477884	2.92164514	7.351120769	-4.556665285	-2.595631405	15.13895254	-2.384920904	15.44998991	-6.230403128	13.04304978	-2.265960342	-7.704718314	-10.34654
R	3.975648361	-5.251409989	-0.477327997	0.377810551	3.831267461	3.865995723	-4.988632864	#WT	10.83723684	2.613824264	2.41012021	3.526587177	17.24401683	11.03061626	5.602646152	1.746457738	5.52060739	-1.692839493	-2.248858834	0.119797904	4.572033577	-3.03230898	5.065849719	-1.121635512	8.90001963	-2.869728733	21.69445515	2.385406139	#WT	-3.168988331	-3.924997524	-4.233305441	0.190110921	#WT	-2.132407097	2.087867296	-1.073295182	20.16553106	8.681694447	-1.014116753	-1.010413742	-0.066949263	1.062873119	10.05724939	2.362477732	5.147152967	13.56243138	2.545336188	#WT
K	0.015290152	-11.17706031	-12.19482199	-3.576940125	11.47891574	-10.67758533	-16.0198569	0.669681014	2.669944543	-4.78004732	-6.058831081	-8.09683981	#WT	-10.19238714	-10.38278124	4.86574594	-9.325797629	-12.54204911	-5.036934721	2.603825188	8.37792304	-5.902324463	0.197040992	2.808778154	-6.363760439	-10.92704516	#WT	-10.68990897	-0.59953373	-13.00027632	-3.566349942	-7.466436149	-7.342783618	8.467168463	-8.384312104	17.58051384	-6.228351867	#WT	17.84257988	-1.041075791	-8.632466329	-5.413577855	-10.55738281	5.34032003	-1.657118884	10.04489057	-3.617578009	-7.704718314	11.3096764
[truncated: 9 more columns]
