# Supplementary material for: Regulatory Approved Monoclonal Antibodies Contain Framework Mutations Predicted From Human Antibody Repertoires
Source: Front Immunol. 2021 Sep 27;12:728694. doi: 10.3389/fimmu.2021.728694 (PMC8503325; doi:10.3389/fimmu.2021.728694)
Supplement: Supplementary file 2 [file DataSheet_2.zip › Revised Data S1 - PSSMs/pssm_4-39_revised.csv]

	24	25	26	39	40	41	42	43	44	45	46	47	48	49	50	51	52	53	54	55	66	67	68	69	70	71	72	74	75	76	77	78	79	80	81	82	83	84	85	86	87	88	89	90	91	92	93	94	95
F	0.326858453	5.34426512	12.15167429	-4.171086663	-7.395858847	2.574497802	12.60863564	-5.959154595	-12.81221984	-0.300434879	-7.885126443	-16.25915577	-11.81571906	-12.08260522	5.011403519	-10.96431494	7.510204917	5.284645818	-9.478985312	-2.197554542	19.07198747	15.03847668	-4.732510229	-8.986352998	5.36953266	14.20877122	-11.33647127	-7.728095131	-12.35570683	6.569145519	1.962146036	6.874908834	12.37533319	4.582270045	-8.040144325	-11.42766196	5.285031433	-11.77395057	-10.45446377	-5.045061938	#WT	10.95419636	0.071655835	-8.428081899	4.670024961	2.595216744	11.67062041	-5.510909251	-8.040017588
W	-10.69684705	-12.12036517	-8.226046846	#WT	2.668508179	#WT	-7.479562633	-7.479622208	-6.813846605	-2.142705675	-12.17049414	-0.950297572	-7.062120735	0.72723224	-0.572244065	-6.657185695	#WT	-1.75176962	0.961563268	-1.535428075	9.015187901	3.975244631	-6.188395873	-4.700985298	-5.752915659	-6.424969133	0.939527681	-6.939205861	-5.690337225	-11.43047904	-8.400203217	-9.952020461	-6.17009681	-6.37203554	-9.995844027	-7.886905479	-5.466940122	-4.511528841	-11.77582319	-5.451007404	-2.44170624	-11.49921383	-5.791791627	1.56282628	-6.115830179	-4.558046333	-6.827453589	-8.880142758	-12.19995878
Y	-7.241774793	-10.4783471	4.150709981	2.749861638	-6.20839486	0.352976293	-6.747984289	-9.291344838	-5.618522649	-4.353003023	-8.698811836	-9.295260104	-10.97562313	-9.613908024	-12.80810726	-6.564130244	9.829871529	-8.336636224	-4.847279887	5.094294373	#WT	#WT	4.635096511	-11.36635491	2.37635982	-7.015919407	-2.754917407	-9.014276213	-11.11093192	-6.488724479	-4.672644564	-5.865418515	7.581061362	-5.613942924	1.180995751	-8.575164361	4.954190722	-1.570422447	2.368961831	5.095170126	12.19926922	8.395103133	-5.868376133	-3.108352184	-9.197436653	9.128583377	8.240000325	-9.547139131	-9.731261576
P	8.735876297	-5.090408494	9.15979048	-2.579974025	1.291977189	-0.469761219	0.138296532	4.601692001	7.149202694	#WT	#WT	-0.212016033	2.269873363	2.103585964	13.2405082	-2.581047868	3.099919951	1.949098219	-2.551298321	2.967409954	-3.341114012	-0.844922875	-1.522212882	#WT	10.34216288	5.903928452	-1.287704763	1.55354365	3.799654974	-2.29104052	3.967772195	-2.030851955	8.847416927	-0.041511189	-1.695433366	13.24247487	13.24033343	3.644904748	-3.312113463	6.931455827	-0.295197444	8.706203216	4.040278872	-0.606064898	3.999652144	6.509497574	8.73384545	0.695195633	6.503563469
M	-9.636223832	-3.700583854	-16.25808426	12.89259732	-10.87630896	-14.77610304	5.314367886	-16.25524051	-13.22461857	-13.6969006	-20.26961681	-4.371957222	9.42496757	-17.18254127	6.957782998	-16.25948312	-5.947432298	8.137556703	-9.478985312	-5.300178236	-10.45509103	-10.37734939	-13.15229154	-3.289478624	-13.5850957	-1.461721629	6.992486648	-9.183980774	-12.00936911	0.742900595	-4.61212733	21.52615125	-10.13480586	11.71699649	-20.17003704	15.01547768	-7.330899744	8.99993892	3.738323323	-6.767303147	-1.91257004	-18.4631095	8.98768996	9.121801237	15.38130426	1.742646834	-12.92306489	12.5990474	-8.302334971
I	15.29211246	12.01383195	-3.084704632	-1.504903672	-1.01625325	-10.455557	#WT	-12.84365516	-10.68131759	-10.94503339	-8.272870337	-9.125555542	-7.851010004	-6.430569716	-2.652686127	-8.094299458	-1.643788281	#WT	-7.161845211	8.134345697	0.145800935	1.106200506	1.327238667	-8.513857308	-3.920539474	9.732226189	-2.676244119	0.998446138	-3.935925521	16.73754572	13.63911898	#WT	-0.416498489	19.68843737	-6.509975112	0.56908451	-5.255829391	-1.483591875	5.27304766	-5.451007404	13.52765713	-7.833030843	-0.190661548	6.16590815	3.022291367	12.16254375	-4.126793032	3.565723267	9.852482799
L	2.732111272	11.39522807	-0.296628745	6.594218991	3.031072376	7.160483517	17.34575047	2.812244384	3.667604888	7.229263971	4.861702652	2.569692065	3.98837688	-0.003438899	#WT	0.034976022	7.980359038	15.66121632	-2.891580185	0.592224518	7.235248621	3.495438088	-4.433984169	8.119920015	1.273463573	#WT	0.922592584	-1.233843184	2.088126789	18.85408747	3.596543251	17.64196592	6.547397179	18.67892109	-3.200004886	1.372971755	0.793750496	1.886111361	-5.625612914	11.61281233	16.51365595	-0.018870243	#WT	0.011593294	#WT	2.000277184	-0.182737537	15.79137054	-1.503819114
V	8.138810431	#WT	2.809400626	-2.058027378	12.06428679	-6.445539563	20.67889208	-7.150837901	-3.669610261	0.510143217	-5.774877753	6.897861584	-2.308522414	2.667231955	8.690369124	3.983629723	-2.714301591	15.74001719	9.344283012	2.533270506	0.318039064	0.336499345	-4.264279608	-1.151148203	-0.388882707	9.705748319	-1.550022146	-1.179071419	-4.979412437	#WT	4.385432521	17.52518315	-0.259138906	#WT	4.287784295	1.372971755	2.126704244	-0.311054226	-4.28857626	1.840634403	15.83019177	-4.421445498	9.239579098	0.129073225	19.36007278	1.383015975	-3.733166184	#WT	1.897537121
A	18.30253398	13.60929893	11.49238607	-5.925498367	21.74913099	-4.024131486	2.321096391	0.367025665	-5.400312801	16.18512872	6.510895514	11.36755674	6.482431561	9.372524504	0.134449025	7.717074716	-3.548978713	-0.446477473	19.94755965	11.19411473	3.661939495	-1.643886448	-0.321816939	14.32864361	9.695459838	-4.233123462	2.426689441	4.307113028	-5.180700435	16.93315039	15.5904718	-0.608122885	10.52764602	18.93269786	5.986166931	14.03858569	11.11958551	5.879657858	-4.874186316	-2.278025873	-3.294384061	11.16454106	-9.188221399	1.349634804	-4.174999604	10.84024586	10.45029767	12.80866741	13.56265591
G	4.638484041	2.87556792	0.154927822	6.061220492	#WT	3.031504262	1.020796643	1.546310936	-0.64671448	-1.853064447	-5.48141537	#WT	4.669087724	#WT	-1.143381142	7.850735125	6.946186075	-0.897358013	#WT	13.49327101	-1.892258283	-2.818628893	4.334036389	-1.923740234	-0.48094813	-2.36916384	5.798869298	16.8722345	3.756342183	4.700681043	1.026114216	-2.947111106	0.65307388	7.44384667	8.360446846	-2.430102108	-4.738568085	7.430790348	5.006596704	-2.177003891	-7.639480017	-5.154502875	-7.780147421	4.470916656	-4.071973031	13.7913416	-1.338717145	5.668481321	-1.447987221
C	-4.031477446	8.215171262	1.250996978	6.184925649	1.023922464	7.953255166	-2.576745675	3.439863621	-6.34813823	-0.856524593	-10.09542379	-10.71666818	-11.517193	-3.29823685	-3.389218005	-6.657185695	11.32440384	-3.822154632	-8.513462878	12.55756765	3.981205734	7.068365063	-6.275811203	-10.34352155	-0.298735453	-7.344703714	-12.67848424	0.548041067	-10.84861454	-4.643216534	-4.61212733	-11.12865363	-1.808751932	-4.526527595	-10.91015981	-6.674063638	-1.926183642	-10.68653524	-9.443632945	-8.379836184	4.912143955	-0.605363613	-6.189034782	-5.869300009	-8.436373278	-0.570623783	0.574985368	-8.169217969	-0.926040574
S	22.75874499	5.465994709	#WT	2.086460538	14.95886518	1.498277592	3.756667858	-0.021298594	3.913470116	20.19210518	4.40292855	3.606003998	3.664018435	4.810960117	-3.434056869	3.975579653	6.729169132	8.640300212	1.041545429	#WT	13.56318667	11.26663544	19.9719075	15.68452506	#WT	-0.761441156	6.878335802	#WT	-0.566692015	0.493544515	18.79660601	-1.21999862	#WT	1.98148243	0.227130922	13.02813462	#WT	8.570228449	16.67610386	4.476462238	8.33656881	#WT	-0.047440995	14.25692315	-1.149825452	#WT	#WT	-1.94726451	15.48619625
T	#WT	-1.231886653	11.98781296	-5.542335639	8.11287282	-8.199951267	6.533912922	-2.764146704	-3.091831722	14.26580624	0.604727844	-3.085776139	11.65892173	3.760759606	-4.862983474	7.945120543	-1.673526623	8.241677082	-2.102690915	21.90150852	1.636064534	-0.844922875	13.14413702	8.673682332	7.036815594	-2.022826115	11.85730158	13.00443705	-3.138459615	4.830463971	#WT	11.5246506	9.178825672	7.106003267	-1.318942824	#WT	10.11605763	13.7603073	12.18616591	1.204217037	-2.964554985	9.357718672	-4.32507516	16.84426432	-4.443838332	24.42883755	7.0227229	-0.926069822	#WT
N	14.33368915	-17.22030121	-9.124484035	-13.6782833	9.997013381	-13.68868771	0.988745299	-7.479622208	-3.964741333	-7.35218964	-9.517645251	-9.125555542	4.790600249	-3.662823913	-14.76380696	-5.729453122	-10.24514498	1.750277103	-9.663137004	20.40241801	12.723585	7.798955722	#WT	-11.36635491	-8.831497378	-12.33224612	14.82929193	12.3784592	-8.846883426	-9.580966546	7.917563704	-5.409532871	-0.849550773	-8.172724815	8.410503544	4.219786583	-4.989473826	17.88227929	#WT	4.651664782	-6.003621254	-6.745615513	-7.902040317	21.10735337	-13.33185026	24.19437911	-4.793789406	-13.33521502	9.04441085
Q	-3.781297271	-13.25559216	-8.96118497	-3.667389354	-3.252695158	-2.480830512	-5.223956896	3.23422653	#WT	1.067591672	2.306691491	-6.47270665	13.06336461	-3.29823685	0.476224903	12.21676092	-9.279622542	-6.182533325	-7.724573608	1.113764786	2.494432914	2.078128435	4.923206541	4.000807124	-2.714571204	-3.81065043	16.81175656	-1.855148408	6.411367043	-10.64158977	-5.622958154	-5.55622189	-1.246793928	-3.609351045	-2.17491734	-2.614253799	-8.324248072	12.64574795	-1.049684019	#WT	-8.134523499	-8.500027217	2.230746529	14.31190371	-0.922705068	1.524894641	-7.674423082	-8.728305717	-8.88011351
D	4.802040331	1.329294146	-6.655786835	-13.6782833	16.10242886	-8.199951267	-6.122394085	0.774356763	3.632568975	-1.91577441	-9.341012086	0.685095305	-4.670248005	4.483587873	-10.44326093	14.67077742	-11.48991989	-0.446477473	-2.102690915	10.91043795	8.356667361	6.869961865	12.10579072	-7.825598426	-4.131650204	-9.333059508	4.071860547	0.065703495	-8.249119115	1.075904221	1.233335587	-9.952020461	2.383579934	-2.894008787	#WT	-4.700916688	-7.221351825	4.202930676	12.50265304	5.765707344	-4.699163854	-7.044141573	-13.32263501	11.13729782	-9.543774378	9.647573922	2.133897585	-7.446389703	-4.126515189
E	-2.904182464	-6.468329656	-3.563544767	-11.76651202	-1.42604619	-16.23198868	-11.80010867	-9.467978002	2.084239631	-8.345537968	-4.473541098	8.745590518	13.35532678	11.03638703	-8.054508941	#WT	-9.279622542	3.4820229	1.875110163	10.61920001	-2.183252728	-2.331102072	2.732772633	-1.289399953	-7.708615361	-7.825967212	19.09281804	-3.362240704	-2.428833225	-6.488724479	1.042411454	-4.997134143	-3.438639599	7.636021214	11.74068741	-1.671365654	-7.443293379	14.45631881	1.910462529	13.9749088	-7.302147314	-3.893117916	-7.902040317	15.00876672	-6.198250036	3.567273655	-4.793789406	-1.050773313	-7.229969783
H	-4.579920879	-6.379111822	-4.657540953	-10.22321104	3.957548559	-4.128399463	3.670983639	11.82429094	7.850066131	0.153275891	-4.473541098	-4.208658157	-4.977249899	2.871521626	-11.18684181	1.789387725	-0.050396522	-7.811518517	-3.303978914	9.281829219	18.45684561	14.60225514	9.205159905	-5.367981672	-1.354405141	1.297019151	-0.216029398	-4.854335025	-1.067471255	-8.57798144	-2.623771537	-10.61901684	-0.237118952	-8.035351002	5.262406442	-8.428475342	-4.862202544	-0.015442893	6.983162999	18.77759613	0.50438877	-2.957539627	-7.780147421	8.153256162	-6.367954597	8.218090144	-4.126793032	-12.54632575	-5.582400833
R	1.344738278	-6.559425898	-5.364234042	5.178970219	4.70634154	5.656950202	1.417199377	#WT	11.21342083	1.700490851	1.425358522	6.356838532	17.94205211	12.04529453	4.992158513	-2.964210595	5.224216223	-2.664293349	2.403587998	10.96770553	2.39109877	0.505467474	9.589660395	2.372767343	-2.833124144	2.007943939	19.55483553	11.20308575	#WT	-4.409272443	1.591629417	-2.632287807	-1.936966103	3.325275661	-2.277536655	11.40438294	-0.737447221	18.27309737	8.703712332	13.91638738	-4.091849967	-3.698617231	0.032320004	22.84142024	4.031063618	20.95434893	-2.010223068	-2.138188643	0.433963744
K	1.782744096	-14.79889313	-10.0486003	-12.80999893	-12.7598918	-18.44228603	-15.46629166	-8.09005684	0.922517396	-8.345537968	-12.51683187	-9.848383809	#WT	-6.08423199	-12.80810726	2.850010947	-14.20985403	-5.200075794	-9.478985312	4.697658546	0.232776962	2.026616974	14.20022625	-6.809468262	-8.994796444	-10.57783442	#WT	-4.667532851	-3.225000733	-12.77249201	-4.210668966	2.777448885	-10.13480586	-1.871175427	-7.20776814	12.3391424	-8.186874259	#WT	15.20416126	7.678237007	-14.84382152	-10.47638047	-4.434623078	#WT	-9.034137588	12.61353004	-8.04029543	-10.12491767	-7.229969783
[truncated: 9 more columns]
