# Supplementary material for: Regulatory Approved Monoclonal Antibodies Contain Framework Mutations Predicted From Human Antibody Repertoires
Source: Front Immunol. 2021 Sep 27;12:728694. doi: 10.3389/fimmu.2021.728694 (PMC8503325; doi:10.3389/fimmu.2021.728694)
Supplement: Supplementary file 2 [file DataSheet_2.zip › Revised Data S1 - PSSMs/pssm_4-30-4_revised.csv]

	24	25	26	39	40	41	42	43	44	45	46	47	48	49	50	51	52	53	54	55	66	67	68	69	70	71	72	74	75	76	77	78	79	80	81	82	83	84	85	86	87	88	89	90	91	92	93	94	95
F	-0.429373952	3.354212468	8.882415998	0.221840368	-6.19107837	-2.106788398	7.87010226	-5.790693208	-13.95911426	-6.651295606	-8.933826694	-17.95215247	-12.54838311	-11.45857214	-3.06115355	-10.17846115	10.59322188	5.558020387	-14.9364958	15.96196574	18.56287692	15.68308105	-10.39677214	-5.403004757	4.197663152	10.05803899	-11.72077315	-7.366353231	-7.357186478	9.50977227	7.894857868	10.61750373	2.027864849	4.808942715	-8.831755466	-8.857735768	5.448205199	-8.155412931	-3.898399628	-9.214006095	#WT	12.80346038	-1.021887619	-11.03314581	0.903314755	-1.905524816	9.751154142	-5.316642215	-9.069167782
W	-4.301027553	-6.248084962	-5.223829976	#WT	6.602062854	#WT	-3.205960639	-9.500804614	-2.358570953	-2.82181355	-6.833077265	0.492086794	-6.870668527	-8.706704935	-4.850601168	-7.363426222	#WT	-8.446018061	1.461873593	1.007046344	6.317117643	3.302338556	-3.593150786	-6.858890401	-7.050569876	-13.82243756	-2.153894026	-6.643524965	-6.634358211	-11.25309324	-6.191145561	-9.071510439	-2.838714085	-7.745252209	-12.40872062	-7.892213334	-4.128541462	-6.477585734	-10.94797952	-6.214819478	-0.868534106	-14.02208295	-8.484723133	-1.981834813	-5.523816061	-5.401334945	-8.792314303	-9.957846901	-13.31312931
Y	-8.963529632	-13.21198063	1.309409925	5.450947549	-4.735192726	-5.906117637	-4.262579314	-7.545104912	-7.356003452	-7.57541187	-17.93138654	-13.98744341	-12.54838311	-10.21379723	-10.16692789	-4.003454749	13.09085321	-8.446018061	-5.938935949	#WT	#WT	#WT	-0.889575503	-10.82359945	-0.502680199	-10.03436167	-6.001652399	-8.744274393	-9.979882553	-10.00831832	-0.834972578	-3.529022848	-3.049824815	-4.746065592	1.316605165	-10.10251068	1.892309286	2.83649152	3.546759537	3.356009364	12.17207073	6.792772288	0.859174443	-2.145133878	-9.931076656	6.469340054	3.866881075	-7.68148855	-7.49890777
P	7.513568107	-1.494486641	7.81182601	-3.04786631	3.379750472	-3.11466267	0.787498762	4.339571393	6.646391658	#WT	#WT	1.613227249	8.392473871	-1.898283897	10.69291152	-1.047755047	-2.005321694	0.925527607	-3.077123145	2.806577452	3.852587613	-2.085600047	-0.553335592	#WT	10.904931	5.072809203	-1.650848115	2.030174675	3.725967229	6.486745859	9.009676957	1.170824326	5.810361223	2.988652883	1.61685819	11.5972537	13.28396786	0.030424291	-2.115799475	7.948737422	1.873532621	9.026963637	4.114147254	0.5673975	3.592296731	4.284053827	8.807473812	-1.002093284	7.249014211
M	-4.209931311	0.417284646	-13.99944827	11.03079935	-1.069009735	-13.93815505	3.714448114	-16.16617422	-9.504042003	-4.47441087	-16.17697484	-9.532371154	3.564909447	-20.96576879	2.535276647	-4.757866453	-9.248469841	10.15449239	-12.51508772	-6.355662761	-10.01180462	-12.40451932	-9.054759169	-4.934774136	-12.38194674	-0.180827304	5.931528642	-7.567641229	-12.3120728	9.51373283	5.486376673	20.56715787	-11.76813219	12.40231302	-17.82931532	14.14268145	-13.91499058	5.270704909	1.837656223	-4.460407774	-1.399023522	-16.2323803	5.82035995	4.003163104	13.06197421	-3.765476182	-10.67589714	14.28079798	-3.648573087
I	11.85396746	6.136405401	0.942057532	0.476438014	8.075055164	-8.161723374	#WT	-5.790693208	-7.356003452	-7.181785022	-3.003595209	-10.9882568	-10.21619287	-3.705787207	-4.746333191	-4.180087913	-1.544030788	#WT	-7.560201404	-0.999489778	2.428517639	2.186734777	2.832439381	-7.824412835	-5.672648714	6.444736028	-6.457538042	-0.402457563	-7.99152676	20.49850237	17.0415754	#WT	-2.260935545	21.05225024	-8.322118675	-0.59531404	-5.373316375	0.547685597	4.581562231	-7.758120451	13.13023239	-4.917680346	-0.385600471	6.617326037	5.602141311	11.5186207	-7.123586818	4.253355408	11.0084608
L	1.833280787	13.35164789	2.962007245	4.264513901	7.759728508	8.69638981	16.1883347	7.684125249	5.314452986	1.422147981	3.228722115	-0.612775784	1.780553599	-1.447678195	#WT	-0.108536109	6.819828431	15.95321011	-1.611279127	12.40848456	4.984128469	2.780391909	3.15309803	7.343824338	4.089145573	#WT	-0.225220718	0.483669769	4.489478645	22.18072628	8.13001313	15.10294041	11.63064711	21.1657432	-4.262308837	2.502890895	0.081483332	0.231712289	-2.287752367	9.205787271	15.48351728	2.232125563	#WT	1.661393686	#WT	0.387389106	-0.712814856	12.09663039	3.205774662
V	6.286759635	#WT	8.124881297	0.188935939	-0.156796949	-4.062488099	18.31996175	-1.799839596	-5.071102331	-4.787335983	-1.916179879	4.588833908	0.683469189	1.714807487	11.96953403	4.303607584	-5.707713361	16.02611826	8.88458741	-0.139079679	-0.683062613	0.557749584	-6.511458195	-3.369340574	-4.23553495	8.312293249	2.007790128	-1.673535972	-4.260761799	#WT	8.525535045	14.86184614	-0.839527468	#WT	2.831311244	3.648647491	-3.091498199	7.962588766	1.676956684	-3.918837912	11.82334894	-4.514886309	7.040832513	2.771763508	17.00467333	5.291766155	-0.752330306	#WT	1.281658397
A	#WT	10.9391737	11.47880858	2.471295555	6.609555344	-3.642069143	3.871807697	0.818114658	-1.599420025	13.74587236	8.677112912	10.4122977	-0.253110584	14.20845329	-5.789820106	10.74484076	-7.792584197	0.367390098	17.32004482	6.423751679	3.009068952	-0.255935809	-3.432876476	11.5115929	7.418791323	-4.315240916	3.292029005	3.418274416	-2.474417023	16.38883951	18.18475928	-2.165694994	9.743316409	14.33984852	6.636090443	12.48745642	11.80124807	8.365992872	-5.0591542	-3.073754194	-5.34028042	7.176890447	-6.421114805	2.438759882	-5.645708957	8.863789094	8.444035805	9.951643616	9.394074194
G	3.166363085	6.545056263	4.784560698	7.185736036	14.82234127	3.040436771	-0.31632194	3.461464289	-4.648629299	-3.409414821	-3.513231999	#WT	6.660007667	#WT	0.644726156	7.346978949	6.705768142	-1.434310728	#WT	0.16889379	-3.208183258	-4.07395584	2.905778623	-2.859703784	0.992720894	-2.403469629	4.949967862	16.21643085	3.816114483	5.834333849	0.890496465	-3.529022848	2.930481956	11.01616187	7.681200863	0.173496718	-0.540322953	2.281735326	2.874699486	-3.514158921	-8.458019978	-3.342834312	-4.716725759	0.826226845	-8.770322085	9.752479762	-1.212628914	3.183717062	6.035256718
C	-3.620899419	8.439652983	-0.176769273	9.446869804	4.962351549	3.175137505	-4.262579314	1.476970085	-8.663946081	-3.409414821	-8.933826694	-7.384332602	-10.59268341	0.966931905	-5.294776624	-10.55495169	10.32630599	-6.854905422	-4.095306411	11.64877215	4.5309736	5.196513594	-5.776320072	-11.2794851	0.292820091	-10.41085221	-11.72077315	0.080875732	-9.633544828	-6.342135331	-5.255567272	-9.370036499	-3.348350875	-10.3320401	-10.07653038	-17.85529562	-0.127924224	-10.93265799	-7.159903628	-12.51171877	2.803588367	0.174130042	-3.275239169	-7.06843676	-9.610418008	-0.766289565	0.392047722	-8.797092329	-3.886811879
S	19.77686607	3.145452681	#WT	1.954343612	#WT	1.370703144	2.916808767	1.452454939	6.457413516	19.74760253	4.265232015	4.659191745	0.126383714	4.793389206	0.432133353	1.704112162	4.990904723	10.76277807	2.012062804	12.8071998	12.62063623	12.79494189	17.72545728	13.2684835	#WT	-0.408612088	8.011823156	#WT	0.861306836	5.076832598	20.30459149	0.977256065	#WT	6.095123797	0.13186765	12.20573554	#WT	8.571144488	16.2894834	-0.363135263	9.156509787	#WT	-1.196736122	13.21310931	0.736874556	#WT	#WT	-2.798719095	14.46209661
T	#WT	1.96058562	10.20193477	-5.166098234	20.78466609	-9.483082794	8.857871075	-2.41501605	1.090569968	12.4202464	1.291572974	-0.025174512	12.0123117	2.170693131	-1.496966398	-0.251587539	-2.708526744	4.993717136	-2.614264233	0.696841703	7.233583656	5.111040955	12.52267468	7.006140439	7.450490451	-1.825691089	8.810128995	11.00525701	-2.108544675	6.650930226	#WT	12.64735734	8.715480839	5.040383529	-0.529454085	#WT	8.564079652	11.49817415	9.835047051	3.211497955	-2.969283534	8.300693574	-4.151543769	14.8127981	3.014518192	23.34986566	5.344163044	2.202198633	#WT
N	14.01290094	-9.545797639	-13.210559	-10.94252991	17.34089125	-20.90205072	-0.784552561	-10.16780099	-9.824700652	-13.78489583	-13.17778822	-8.692275231	3.895149157	-5.969835701	-14.92052621	-6.512278156	-13.21317889	0.728174954	-6.218188428	13.52098225	11.0100715	7.900195738	#WT	-7.035523565	-6.085047442	-11.27913658	9.956195857	9.987303699	-6.804062772	-5.764356791	9.175445861	-3.949441804	-4.491311405	-5.990840505	9.251202096	-2.661148718	-1.605319001	15.48224302	#WT	1.679844127	-9.246909248	-4.326730071	-14.99273316	19.32399881	-9.931076656	21.01017129	-8.792314303	-12.05859633	3.467159621
Q	-6.699481138	-9.866456287	-2.002701806	-8.399228941	-9.488791047	-3.97507277	-2.357388883	6.73748814	#WT	-0.954421232	10.84937735	-1.728379563	13.56809039	-9.546800858	-1.214676423	9.487639053	-6.107404557	-9.533433391	-1.661301784	0.068651972	2.602487269	-0.985551389	4.68436308	1.916727897	-1.841085911	-5.28076335	14.61370421	-4.367166614	6.434753444	-4.101041329	-4.194944051	-4.12975588	0.194677546	1.973055163	2.720358712	7.256489216	-3.782203737	11.36767987	2.856929803	#WT	-5.34028042	-3.270111396	3.571705821	15.40102878	3.562961625	1.515528611	-7.123586818	-5.316642215	-5.682237271
D	2.357761199	-0.827490267	-10.21137239	-17.90642558	2.24925838	-10.15007917	-5.663577393	1.621213831	3.087352077	-4.277699193	-6.07201389	-1.627749175	-6.109605152	7.423231298	-12.49911813	13.08823229	-8.706899979	-5.823321985	-3.077123145	7.51807901	8.21078467	5.249089109	9.413788647	-5.657602403	-6.383573502	-17.78714661	0.275973315	-1.036797845	-6.471059146	-1.338356835	9.022997373	-10.41352341	-6.195700451	-4.048272564	#WT	-4.893026717	-7.127728079	1.30087828	9.394515552	-0.672331887	-8.002134334	-2.481222126	-11.48390975	5.788719808	-7.856006304	7.026375025	-2.312677572	-9.338662192	-5.21400665
E	0.972424591	-5.459195692	-2.705906857	-4.155267411	-7.945490074	-8.161723374	-5.792748528	0.400018876	7.252736856	-12.99600656	7.007298741	12.79927745	14.44791678	-1.742809267	-10.16692789	#WT	-7.038172494	-4.77983507	1.813848989	3.951461196	-2.52953974	-3.811638457	2.196152232	-4.614115487	-7.050569876	-14.78795999	18.79057809	-1.726627579	-4.559287859	-3.420913195	-2.766017445	-5.793071342	2.072243819	8.205372487	9.765896644	0.139824084	-6.618091289	17.6143792	-0.533340663	11.24353537	-4.590548989	-0.97412983	-6.73031143	14.79292452	-3.690009255	2.466841142	2.516173283	-0.678435043	-2.808477165
H	-4.301027553	-8.705701716	1.155775621	-8.908865731	6.792771184	-1.529009858	6.497057276	7.838572068	9.026393566	8.329007439	-5.306450346	-1.883854193	-2.403725445	-3.249901564	-10.16692789	0.947496225	-6.705168868	-10.98931903	6.656665144	17.71752198	17.21053075	14.68249984	8.867637618	-4.412827489	1.643632076	1.200454566	-0.076002081	-3.171842658	0.68099276	-4.386435629	-4.1018886	-10.03703287	-2.57235852	-7.745252209	6.528679318	-5.995922963	-2.434646992	0.328950351	7.836029457	15.8138693	-4.124840613	-0.890109488	-5.139198791	12.20311751	-5.771135468	6.189585875	-5.545808279	-8.797092329	-7.69124662
R	1.362500424	-3.177377515	-5.967410857	4.526831284	11.22626279	3.091442214	1.64273847	#WT	8.86555563	5.099354957	3.113330966	6.784921352	16.69688291	-0.746851221	8.422137863	-3.361254498	4.936885149	-2.694964234	3.368403315	3.084707661	-1.882529137	-1.212143036	7.39705956	3.921831503	-2.60839453	4.007302334	19.54245952	15.18536724	#WT	-1.965027552	4.278256602	1.088924499	-2.026991455	6.05965711	1.185077966	9.873842325	-2.816681303	17.79919466	5.356484055	16.37241931	-2.58153964	-1.918493729	2.632037823	20.86617345	4.627422462	17.82986457	-1.581099228	-0.095786597	1.522104234
K	-1.256053084	-16.21116725	-4.123781319	-11.39841556	-9.190264987	-20.90205072	-10.95874558	-6.991981206	-1.549969067	-12.32901019	-5.672322694	2.425568672	#WT	-14.00187312	-8.659835589	8.400770707	-10.21399227	-9.533433391	-11.42767239	-5.301531531	-1.481070772	0.464022201	14.05690663	-3.070814514	-6.873936712	-6.216341639	#WT	-4.174827764	-1.508894589	-9.042795888	-0.834972578	-0.693135296	-7.803423136	7.56360599	-5.6994226	10.42839147	-5.620635783	#WT	13.3631528	9.081442172	-10.21243168	-8.24565127	-4.064128439	#WT	-9.610418008	9.460995057	-12.0538183	-7.68148855	-4.791533617
[truncated: 9 more columns]
