# Supplementary material for: Regulatory Approved Monoclonal Antibodies Contain Framework Mutations Predicted From Human Antibody Repertoires
Source: Front Immunol. 2021 Sep 27;12:728694. doi: 10.3389/fimmu.2021.728694 (PMC8503325; doi:10.3389/fimmu.2021.728694)
Supplement: Supplementary file 3 [file DataSheet_3.csv]

Mutations	FR
5	0.6868266588184615
6	0.5039503747641509
4	1.0156908570884144
1	0.0563621330248416
1	0.2969061764893617
10	1.0626411677889445
0	1.0
8	1.1570071066640382
4	1.3464708801666665
13	1.1086858208127153
6	1.03727002965313
14	1.0220128177210437
10	0.9713091269183672
6	1.0872215793465578
6	1.002748915606687
3	0.904573144353656
7	0.9922153310929884
3	1.1212343057615517
1	0.1827624486043689
3	1.1390939570260503
9	1.2063989454898447
1	0.328787501661721
1	0.7802493122476446
12	1.0979734091748772
7	1.0700293664705882
5	0.8248924709014925
1	0.173320251827605
9	1.0345736263333332
6	1.0445729625049076
1	0.5855830106157114
1	0.2390045158142664
11	0.9006955095322154
5	0.9067183695626824
11	1.0506864687478343
10	0.8543233966037734
12	0.9551616669745276
9	0.9298759005219986
4	0.6981526675371004
5	0.9249445189625
0	1.0
0	1.0
1	0.7849168340638697
8	1.088232866841133
1	0.8863450353333333
9	1.0884152646769232
6	1.1786560194501896
4	1.2345888595360826
2	1.1661140837250294
8	0.9161411417165668
0	1.0
2	0.9903506975335248
14	0.6961432428257752
9	0.8800433993055554
2	0.8163773130477119
7	0.8259129692349528
2	1.050841266966667
7	1.2795722407675905
6	0.6931828319424287
8	0.9436261392320086
6	1.1415088952333332
0	1.0
5	1.1207907055238098
4	1.1357067580792686
1	1.0934721320240042
10	0.9078482382413792
4	0.4914834748647837
9	0.9338472004425084
8	1.116026326794404
1	0.536683754520548
0	1.0
2	1.155598548172757
8	1.1223763742788462
4	0.7388046033341535
4	0.9674156777681662
0	1.0
9	0.9963447652232942
16	0.9601406931193764
0	1.0
10	0.8751511252258064
3	0.7769482631679024
5	0.5684242177142858
14	0.8172331014683079
6	1.1167544439117647
7	1.0927872280255864
5	1.1758133105230768
11	1.164857169722751
3	0.8207279779425745
1	1.5224386243511088
6	0.8642278556733411
6	0.977358907379576
3	1.313348267415263
10	1.0135999539387757
7	1.071929405369748
6	0.9633672555520306
4	1.0727276376742714
3	0.99367150427838
6	1.0871723444031176
0	1.0
8	0.956931032230572
8	1.0230228755075756
2	1.103442384054054
12	0.9692559277380952
12	0.9843642135498684
7	0.9530816975349492
2	0.8880467656596793
4	1.0522223898044691
6	1.1741724300361882
3	0.7457880230171936
4	0.7305964484651899
4	0.9425531827566322
8	1.2460583674140706
3	1.0589437821979115
3	1.242366109151973
7	1.136634202568429
5	0.8548692212618296
0	1.0
9	1.071939111334975
2	0.8144702111111111
10	1.2963283006060604
5	1.1783173885217393
6	0.4174607988119483
4	1.159858226641414
5	1.0346860922379604
7	0.9308101919766596
11	0.9653684843055964
4	1.3429590862857144
8	0.95761713818371
10	0.97462904875
14	1.040975967511655
4	1.0013926289486672
1	0.6878837493872548
5	0.9735819050158728
4	0.929935062440688
2	0.8416911991017965
7	1.0140919652599774
16	1.1163353066027557
5	1.1769091325631769
4	1.1796044894831732
7	1.3216823829411763
2	0.9902600818695106
4	0.9493943563762623
6	0.8127915356300042
4	0.7440873641323024
3	1.063538300059418
0	1.0
2	1.1490763701257862
10	0.8625932714516129
0	1.0
0	1.0
2	0.8094968446096654
0	1.0
2	1.1779931127873564
10	1.0849073323566878
3	0.8964396182749584
2	1.0304685329360102
9	0.7233934772864979
1	1.1121943707940778
1	0.9693299837078652
12	1.105280318942267
9	1.1301699698596792
10	0.969353792361809
4	1.0641092293890866
5	1.054133141904762
3	0.6806440965325671
6	0.9492974681222222
1	1.3628718401527549
0	1.0
0	1.0
6	0.9593839117310012
11	1.124537090397008
5	0.8679830089529411
16	1.1312999147434877
4	1.1214368781685675
2	1.0477303201368524
8	1.1750680918181815
3	1.1745553725755526
11	0.8058337651830422
5	1.0498639053913044
4	1.0971560777667
5	0.7131494130253164
0	1.0
0	1.0
0	1.0
4	1.1615936116199714
8	1.2195355203912466
8	0.9765220884493668
10	1.1350938679374998
8	0.94247269635
4	0.6105489746685606
1	0.7095680455097088
3	0.9270538364121508
8	0.9779067702432264
11	1.1267152174776816
3	1.115863928205128
6	0.9896084828793776
4	0.982475483001894
4	1.272202308
0	1.0
3	0.7856930357482411
9	1.1321569471426596
6	1.050965426388889
2	1.0908823144886364
5	1.291456405111821
1	0.967095600490196
5	1.004286478670659
3	1.1388367995816695
12	1.0571759596726191
7	1.2268517196457702
4	1.0405339127209596
7	0.5410614281971702
5	1.0255233174886365
3	0.9578941215023474
5	1.0266085152715654
5	1.2335351225316455
5	1.097369561392405
8	1.2214046102257634
3	0.7744754286535301
1	1.1155255792284866
3	1.0310174099616858
1	0.8843001003134796
7	1.0727148691921495
9	1.0921439945069404
10	1.0475958710888889
1	1.449782643916914
10	1.057991314
5	1.0040488215538848
0	1.0
5	1.0743552118295738
9	0.9954183312111468
3	1.276375322438718
1	0.7475144584050487
0	1.0
4	1.1357067580792686
1	1.3522270682510664
0	1.0
6	1.0610983160297238
6	1.1449845824873095
11	1.147689845402332
6	1.266166858438335
7	0.9706910539430744
2	0.5598056934944238
5	0.8262254092235293
6	0.9745906424626574
4	1.287965766702586
2	1.138235329663963
5	1.1369610630903793
3	1.069272397115918
6	1.266166858438335
4	1.068067931941106
5	0.8291161510036101
0	1.0
5	0.9890763099053628
9	1.058197157955393
0	1.0
3	0.8667762336075204
6	1.1533408520427644
4	1.0844024796804932
9	1.2490678292438655
7	0.8753363921166103
14	0.993596430415418
1	1.0986630049539987
0	1.0
4	0.8172414992857143
0	1.0
0	1.0
10	1.0475958710888889
2	0.6003939985928144
8	0.9591411079072532
15	0.9388463395922108
6	1.265880291192692
6	0.9301599425529616
9	1.0550790014466145
0	1.0
6	0.7152840927146312
7	1.0261847905110122
5	0.75532457
2	0.1564801443214629
0	1.0
5	0.8623755035428572
10	1.0480267319354837
12	1.0491918614220097
7	1.013105923845874
3	1.0850175126640784
0	1.0
1	1.447093761500354
5	1.084066890397112
4	1.0299681912696188
7	0.8625728586954257
5	0.991236992875
12	0.8620554322727272
4	1.2335157519011406
6	1.1030175331931868
0	1.0
9	1.0459078244913482
2	0.7836452793453723
4	0.9846371029211152
1	0.9583560206637444
6	1.1090145769151138
1	0.3187246115291262
4	1.0914743506097562
2	0.208893425440658
3	1.0756726385244344
5	1.3087800145177664
10	0.8781097902280702
4	1.237935675189394
10	0.9460186691637428
10	0.7501430725921788
3	1.242366109151973
4	0.9891053881612092
4	1.2638220711805552
0	1.0
8	1.1542812600222718
0	1.0
6	0.6036179193887578
4	0.8543567267149391
5	0.6832122028246914
5	0.7087485663333334
2	0.5864038565659679
7	0.9814383644119438
1	1.5224386243511088
2	0.9771698183661645
2	0.8360275503911807
2	0.9912192587633886
14	1.0648893978349372
3	0.5539263028142233
2	1.1333344151177198
7	1.1169371199237834
7	1.010523537345542
3	0.7530175145818442
8	1.008622902171921
0	1.0
3	1.1234009988505749
0	1.0
7	1.0234949057023166
12	0.8986726450032131
1	0.6284316795423956
7	1.2219277515890383
11	1.2772065206822532
0	1.0
6	1.0054933072
1	0.7142211704109589
17	1.0112531465843722
11	1.1974552934860414
13	1.0094371613280892
4	1.244274074628995
3	1.0299286848880966
10	1.0949302924561402
4	0.9782902479240806
0	1.0
12	0.9617162712265112
14	1.0390045159840473
12	1.0349951946989246
8	0.95135083712238
2	0.4860109607670454
1	1.2633367074010329
5	0.862296413448718
1	1.5166907967698515
0	1.0
11	1.1870952514187156
9	1.0576406167668957
0	1.0
9	0.9392800201513068
5	1.0517731952681388
1	-0.1171951614182021
1	0.771408351614869
10	1.0741911600584797
6	0.936322909519642
7	0.9641136157849765
2	1.254931853943525
9	1.036098738105983
3	0.9593206299081036
8	1.101701485974106
0	1.0
5	1.190301549037901
3	0.2858200061386969
7	0.952004156200942
9	1.2490678292438655
4	1.1967752040942927
11	0.9554926523543732
5	1.178468065686901
0	1.0
7	0.9912290237815125
6	0.8484456650886295
8	0.9808380107781282
2	0.917927270945946
1	1.0171549001461275
10	1.0915136928301887
7	0.8936676060432569
1	1.4264306877742947
5	0.8792046143901235
0	1.0
1	1.1188746179159048
4	1.214640832118834
7	1.040284866602616
8	1.0558618700767264
5	1.0808759989595376
3	0.8605502409203271
13	0.946930562012987
10	0.834322753
0	1.0
5	1.066969571629393
10	0.8670260082335329
6	0.3215477913325471
5	0.3143554534730158
7	0.9842650421822272
3	0.9475382556808892
5	1.1357611452365928
6	1.0377959647232038
12	1.0710416678667076
12	0.944305202886108
9	1.0209264045404665
6	1.0022875785515872
4	0.9343496631824711
11	0.8766266809809398
2	0.995471368339529
0	1.0
3	1.0436515960210648
2	1.035033733237548
10	1.1545064812512562
6	1.1979547382680211
10	1.124994427437037
10	1.02865445640625
0	1.0
2	1.1703188340857786
0	1.0
0	1.0
5	0.921106092124646
2	1.2622712883675462
10	0.9116827227483872
3	1.3649154396551724
15	1.2133307043665522
0	1.0
0	1.0
5	0.8756721996521739
7	1.0533417422512237
0	1.0
4	1.214640832118834
5	0.8679914756345177
11	1.1245350192683348
6	1.1250003832913518
6	0.5624655295936014
8	0.8159217259098099
5	1.0464494029538465
2	0.5468283705052879
2	1.1697713209798997
5	1.0968489034031743
10	0.6777550840185185
10	1.0792611335157232
4	1.2638220711805552
8	1.1200866101342708
5	0.8020303539104476
5	0.9531536905063293
5	0.9123600800144404
0	1.0
1	1.135763648385131
2	0.6801127804324325
4	1.1214368781685675
8	0.9118145738788936
0	1.0
1	1.449782643916914
4	1.2407537297979798
5	1.3087800145177664
1	1.5717582738853504
1	1.3857619222699094
6	1.0610983160297238
5	1.0886589331923078
5	0.8022538232380951
6	1.0085361693691035
6	1.1615577375050383
9	0.7872811958152958
8	0.907974420732097
10	1.2506916008268156
1	0.3672127293282876
3	0.8604758219231519
3	0.8823001474320241
5	1.0297536693877551
4	1.148643757208766
4	1.1631966430000005
2	0.9102932298288507
2	1.1248717562874253
0	1.0
2	1.0937752534547738
8	0.9689089424838994
3	1.046482766420361
3	1.1332783366690495
11	1.1974552934860414
0	1.0
11	1.190779146101795
3	0.5986517949298136
1	0.3081299523136873
11	0.836091386611047
14	1.1750966115840118
1	1.2333092971786837
0	1.0
10	1.1879501777639752
15	1.0368427822863389
5	1.3087800145177664
6	1.0912866753144654
8	1.1154711678797469
6	1.0762151688227684
2	0.8619350850439883
10	1.132850012181818
5	1.1740547317101448
12	0.996452938603256
4	0.9380420241714288
4	1.2406127070409427
8	0.8281875901510481
13	1.1021660682467531
6	0.9135438346395746
9	0.7793726996639232
3	1.033221672365844
5	0.8792046143901235
5	0.9047326335927052
6	0.6489629864084803
4	0.7432291456549118
2	1.2045417638691325
1	0.5396736404411764
8	1.035455243260292
1	0.7498941510638297
4	1.1421960413812784
1	1.0950942823939571
5	1.3087800145177664
5	0.9365769581625
2	1.0874687621713728
1	0.9368446736045412
6	0.9999377833333334
6	0.9591058576681182
4	0.8352529093789608
10	1.28361783273743
3	0.8038086968392596
6	1.010392993226899
9	1.0663301421336655
8	0.8697799452769459
5	1.3025295353354631
4	0.9863569827235772
8	1.0145212875073184
0	1.0
2	0.6872005140457644
1	0.7482275350318472
8	0.8564346556487341
0	1.0
9	1.2767501443243965
1	1.028716765221627
4	1.2839665822857145
0	1.0
9	1.2055016055016798
9	1.049611009406995
9	1.273828311143863
4	0.9841415477764424
8	0.8347378765368852
2	1.2229485648984195
0	1.0
0	1.0
1	1.356454659963437
4	1.1101765003101736
5	1.3176369423863636
6	0.986755751915114
6	0.7353695872543239
7	0.9749788724542972
0	1.0
1	0.3218645080679406
10	1.077126634952381
2	1.2415694716399506
1	0.473078443943509
3	0.6887993165687235
9	1.049611009406995
8	1.0607010347921912
9	0.8637603192597328
0	1.0
0	1.0
7	1.1169371199237834
1	1.4403085522855354
11	1.0722402798835462
1	0.6371531457446807
7	0.7645680770593746
6	1.160674224760893
2	1.1516597123921084
10	0.9855299668385092
11	1.1974552934860414
0	1.0
8	0.7826579271174433
8	0.826961076366018
6	0.8431062183144417
7	1.2303803305889802
0	1.0
13	1.102122579410858
5	1.3087800145177664
12	1.0487847711912397
0	1.0
4	1.0482489548697271
0	1.0
6	0.8348644929888889
5	0.9704649260289856
5	1.0733761127384616
10	1.0475958710888889
0	1.0
6	1.196031967805261
6	1.0111401246473195
0	1.0
8	0.1488530903786945
5	1.146157688227848
1	0.671746804
2	1.2045417638691325
2	1.0620635754054055
11	0.7526252691948052
4	0.9815371233231708
4	0.9035775287800688
5	1.169199432462094
4	1.1068753602015111
6	1.0668339326568628
11	1.2732432577594708
6	0.7206173840552017
8	1.0953944004266465
6	0.94198657549121
7	1.2170286034263955
1	1.3429988721384702
12	1.162072738806769
6	0.9026978638956068
8	0.8159217259098099
1	1.085632474264706
0	1.0
1	0.1658325304317056
0	1.0
4	0.9095438610899874
7	0.9614336827235298
7	0.6582447245435817
0	1.0
4	1.1824976200581394
9	1.088842780546681
3	1.039012903213539
6	1.0733778160516607
4	1.214640832118834
1	0.5902509930851063
10	0.7956956018867924
12	1.0796371923877213
7	0.9486336299611215
0	1.0
7	1.2268517196457702
0	1.0
6	1.0434083753526804
9	1.1477863618428914
5	1.0871944116794872
1	0.447626639348903
11	1.181992859630577
0	1.0
9	1.2490678292438655
12	1.0115291167952012
7	0.9781113655793028
10	1.0831591038190955
11	1.0808407167019023
11	1.0009667858691147
11	1.1870952514187156
6	1.2484498586572437
1	0.4188838201268743
8	0.8358182940927933
8	1.0694178664124667
4	1.1026106493413517
3	1.0948253029092985
7	1.0192305640985853
0	1.0
5	0.575853187911672
3	0.7570796453417457
1	1.085344204758923
1	0.905949630094044
6	1.0486303325463562
0	1.0
6	1.0912866753144654
0	1.0
3	0.4846946275434835
6	1.2333821779524383
6	0.7539584287858117
5	1.067943806
7	0.9589888533169756
4	1.244274074628995
6	0.9577431383376566
7	0.8912032515104029
8	1.0150742733500608
11	0.9811303271145774
4	0.6624202310949132
0	1.0
6	0.8651664848014257
9	0.9138155604592592
11	1.086404369516056
4	0.9808320881849314
12	0.8859928071850393
2	0.962504020239521
2	1.0817851550497866
10	1.1264604219659864
4	0.9623240441989942
0	1.0
3	0.9298100062429056
0	1.0
4	1.0408662445136418
4	1.0839471457255747
4	1.3464708801666665
11	0.7396638620089147
10	0.74380577644375
7	0.9740401930402932
0	1.0
3	1.0399878175876411
0	1.0
5	1.3176369423863636
6	0.8938966551045512
6	1.0170390100451008
8	0.8352289619610935
0	1.0
9	1.0544685040636546
4	1.19461973709068
12	0.9412894658323958
5	0.8569628973617023
3	1.1473664115384614
7	1.267790202980098
14	1.0645061918852008
0	1.0
0	1.0
0	1.0
12	1.1183060698809526
5	0.9199179065126354
5	0.8087388581303117
10	0.9830609327005988
0	1.0
3	1.038464571398528
0	1.0
15	1.0607562452783508
5	0.9996967475510204
0	1.0
7	1.0717147578274762
1	0.3108338972426471
5	1.2218846517784256
10	1.1286536899354838
5	1.0825056903384616
11	1.1620932552158585
5	1.1257493031884056
9	1.2134821612370368
0	1.0
5	1.1457137665653496
4	1.0808506043244948
5	0.4970618884358974
0	1.0
3	0.9533988602644836
2	0.9707601451351352
2	0.8296586818975552
0	1.0
9	1.0550790014466145
5	0.8823607647630769
0	1.0
7	0.8391174317563894
5	1.0020341669968256
4	0.8119900912042683
8	0.7825263529273114
0	1.0
6	0.919143031816266
3	0.7387072612990809
1	1.5224386243511088
8	1.0739918510166666
6	1.143103413822166
6	1.0027442026803708
4	1.125869230640244
9	1.2228846721176398
0	1.0
5	0.5279217234625
8	1.0108220789862803
0	1.0
6	1.1043208732462506
8	1.1854305090749415
8	0.8642870539742212
7	0.9561361814491935
4	0.746799519882134
9	1.1348086713581569
6	1.0263738868214718
6	0.8277508880458279
1	0.8006174582571602
1	1.5224386243511088
3	1.2339234037792144
6	0.8935556935313949
4	0.9925181629888266
4	0.9795744283459596
3	1.069272397115918
11	1.065639602808529
6	1.1930425843908627
5	1.0266675533587302
1	1.3857619222699094
6	1.0086745759026028
2	1.1638914838425385
3	1.063538300059418
11	1.2772065206822532
5	1.1464748103846154
6	1.0638612256289308
6	0.9896084828793776
6	1.12818154197417
4	1.0971560777667
5	1.0808759989595376
5	1.1753752470175436
10	1.167882622040816
9	0.9232969721937
7	1.0571081010515515
8	1.1170193981241698
6	1.2484498586572437
6	1.1418713919722496
2	1.2424852888958595
6	1.0610983160297238
3	0.6690905264559068
2	1.3289816332945286
0	1.0
8	1.2413862914100986
8	1.1284646595698775
2	0.4170822510508308
9	1.1011467756992697
3	0.997939137178776
11	0.9939730174914426
0	1.0
0	1.0
5	0.797712043873817
6	0.8724527085317462
5	0.8359668159875
12	1.0074820167782303
6	0.9417354664452712
7	0.9689283977943062
5	1.1257493031884056
1	0.5974564084269663
7	1.112003987415521
2	0.785014651458037
6	1.002748915606687
6	1.1743014849893845
4	0.7346801541191382
2	0.691885608054054
5	1.2211877879699249
7	1.0533417422512237
15	0.9033326729596602
8	0.787458492340909
6	0.4280008645079736
9	1.1475379048043233
9	0.9292680842263392
2	0.5433539033178114
10	0.7413540847197453
3	1.0589437821979115
9	1.2241708235294118
5	0.6026776026820809
6	1.097957811904762
4	1.0503653462290503
8	1.103034049984056
2	1.1917981259578545
8	1.222523186345443
7	0.9011710427594292
17	1.1040459789315358
4	1.299130112720403
4	0.7021548599438533
12	1.2383535641430412
3	0.7893418159356725
8	0.8322003422455089
1	1.2435815388724034
5	1.274363856238806
13	1.1406597244005994
5	0.8652997200339944
8	1.0398933097098215
4	0.878558848386628
1	1.2749093054067218
9	1.1242260672188642
4	1.019234140151515
7	1.0600137025215095
2	0.7106077220879802
10	1.0439165315037038
3	1.0266030518471871
4	1.1214368781685675
1	0.8173955920976178
6	1.103884033411111
3	0.9556304216117216
10	0.7824913928027212
5	1.178468065686901
6	0.9379593983978236
16	1.095063820911815
8	1.0354073927032017
4	0.8944190118724559
0	1.0
2	1.3909795508534857
11	1.1580668391254316
3	1.2472074240209854
12	0.8237518100657895
12	1.1197851569666668
0	1.0
0	1.0
0	1.0
0	1.0
0	1.0
7	1.0342840987647055
4	0.9330880572096456
0	1.0
10	1.132850012181818
3	0.921952998408862
7	1.1795255478125524
7	1.1939759557823129
5	0.9184860854296027
5	0.8239866531979695
0	1.0
4	1.287965766702586
8	1.128073737207152
1	1.2294872574468083
11	0.8978535648714449
5	1.3072667370588238
9	1.0832182913771602
11	1.0313696398273875
0	1.0
9	1.1838754931912376
12	1.1428345191810347
12	1.0948513522868466
6	1.1272453065371024
4	1.1173004489182694
5	1.1431594052396166
8	0.7367067011751496
4	1.0202806957632211
3	0.7082786382389162
6	0.7472515367444444
3	1.2568140383400992
6	1.077382102432924
10	1.2506916008268156
11	1.1481517451055243
6	0.8518872872233234
4	1.0808506043244948
7	1.0972355909473328
8	1.1285802664641942
10	1.1051211228580649
11	0.8708335581344389
4	0.895792842987805
10	0.755891701754717
7	0.7905539109617589
9	1.0282591351589745
4	1.0863709006329112
12	0.996452938603256
0	1.0
2	1.2173493195249132
7	0.9814383644119438
10	1.0547279307547168
3	0.7415913300929237
5	0.9780534378095238
0	1.0
8	1.0907337645209578
13	0.9841365632267732
9	1.2490678292438655
4	1.251183376262626
9	1.2490678292438655
6	0.8476560241018644
8	1.050790491826923
5	0.8214414017341041
10	1.1195019519483869
6	1.003133999697703
2	0.6581066384444445
8	1.1200866101342708
12	0.7606022647914031
0	1.0
2	0.6394775305555557
1	1.435868196439169
9	0.883778780308642
0	1.0
0	1.0
2	1.1856846962129526
6	1.1575300629230116
0	1.0
2	1.0759083564698493
6	0.9791993396242676
1	0.5509834603761755
2	1.3099246452321207
2	0.9721630706319702
2	1.3853731567211054
9	0.928601213082656
18	0.7590180918920884
0	1.0
0	1.0
11	0.7183039213363747
6	1.0897066052882778
1	0.7511452593984963
2	0.8961488908250357
5	1.3087800145177664
9	1.0257600905861457
0	1.0
10	1.190019695477707
9	0.7921796869303418
12	0.8610907427254528
6	1.1647740343333333
1	0.8688640638297871
1	0.9263999153333332
4	1.0983890489543728
9	1.1411981138321996
10	0.8726343184472362
5	0.9794129263866668
0	1.0
4	0.987517999390244
6	1.0324690610198062
1	1.3857619222699094
2	0.7952996827065351
0	1.0
10	0.9418027449407408
6	0.9497492541764938
0	1.0
1	1.0168504497385245
11	0.9260055265069328
4	0.7440873641323024
13	0.8566698695703528
6	0.9529334346776972
6	0.9917958796441496
4	0.9960113074615836
